# Supplementary material for: ALKBH5-mediated m6A modification of IL-11 drives macrophage-to-myofibroblast transition and pathological cardiac fibrosis in mice
Source: Nat Commun. 2024 Mar 5;15:1995. doi: 10.1038/s41467-024-46357-x (PMC10914760; doi:10.1038/s41467-024-46357-x)
Supplement: Supplementary file 4 — Supplementary Data 1 [file 41467_2024_46357_MOESM4_ESM.xlsx]

## Sheet: gene_exp_add_all_diff
Supplementary Data 1: ALKBH5 target mRNA shown by RNA immunoprecipitation-sequencing
gene_name	Blank_FPKM	Ang II_FPKM	log2FC	Pvalue	FDR
Il11	0.022927	9.20596	8.64937	1.86969e-56	4.34944e-53
Pet117	0.0832718	12.1134	7.18456	3.70793e-29	1.18392e-26
Olfm2	0.0377172	3.08155	6.35229	1.27618e-18	1.79149e-16
Gm28035	0.0136166	1.0718	6.29853	4.6561e-18	6.16422e-16
Cdo1	0.603246	38.2563	5.98681	6.8277e-73	2.22364e-69
Acta1	0.24154	14.8859	5.94554	1.43264e-47	2.12083e-44
Bpifc	0.0379337	2.28779	5.91433	4.81931e-24	1.00612e-21
Aldh1a3	0.13737	5.72971	5.38232	2.59657e-53	4.69805e-50
Pcdhga11	0.0242549	0.858343	5.14521	2.2359e-15	2.12921e-13
Crabp2	0.0725968	2.42435	5.06155	1.31809e-14	1.15396e-12
Olr1	2.19903	59.565	4.75953	6.04401e-79	2.46051e-75
Syt17	0.00848513	0.228266	4.74963	9.08175e-07	2.22053e-05
4732440D04Rik	0.00884811	0.23803	4.74963	9.08175e-07	2.22053e-05
Cubn	0.00363122	0.0904506	4.6386	2.75402e-06	6.10987e-05
Rasl12	0.0743925	1.82413	4.61591	2.69361e-21	4.45847e-19
Adamtsl2	0.0120376	0.281996	4.55005	2.41281e-10	1.21266e-08
Eva1a	0.0165445	0.36265	4.45415	1.47851e-05	0.000268706
Col5a3	0.250192	5.33659	4.41481	1.68088e-48	2.73714e-45
Adm2	0.0553282	1.15768	4.38707	2.59951e-05	0.000440026
Tmem47	0.151009	3.07618	4.34843	9.42841e-36	4.79788e-33
Gjb2	0.0239848	0.477943	4.31665	4.57911e-05	0.000734263
Fgf21	0.124039	2.34932	4.24338	2.11169e-08	7.33193e-07
Kcnk12	0.0595849	1.12855	4.24338	2.11169e-08	7.33193e-07
Fam132b	0.0501488	0.899701	4.16516	6.47615e-11	3.53885e-09
Klrg2	0.0107824	0.193374	4.16464	0.000142819	0.00202585
Tfpi2	0.403608	6.93186	4.10222	5.22298e-28	1.4664e-25
Epha3	0.0101974	0.172728	4.08222	0.000252789	0.00326182
Grem2	0.477513	8.06036	4.07723	1.3678e-41	1.31019e-38
Adamtsl3	0.0236591	0.389053	4.0395	1.29822e-12	8.88246e-11
Klrb1c	0.0473668	0.755302	3.99511	3.06841e-12	1.99864e-10
Anxa8	0.708741	11.1513	3.97581	5.91429e-38	4.18732e-35
Cspg4	0.121823	1.83563	3.91342	8.35584e-29	2.56729e-26
2010300F17Rik	0.016502	0.246633	3.90166	0.000794618	0.00873114
Gm28062	0.0923831	1.34442	3.86321	4.05678e-13	2.98917e-11
Sox8	0.0600497	0.837851	3.80246	1.58527e-10	8.17834e-09
RP23-26J4.3	0.0333183	0.464752	3.80207	0.00141036	0.0138938
Krt14	0.393774	5.36379	3.76781	7.72377e-22	1.33802e-19
Scube1	0.011726	0.155832	3.73221	4.82185e-08	1.55483e-06
Ctsw	0.32774	4.34031	3.72717	4.60448e-15	4.23612e-13
Eln	0.166948	2.18698	3.71147	7.85684e-33	3.28053e-30
Spint1	0.447445	5.77537	3.69013	4.40198e-37	2.47179e-34
Samd11	0.0886558	1.12653	3.66752	1.49301e-09	6.57084e-08
Trem1	0.377813	4.71887	3.6427	2.87911e-33	1.23377e-30
Prss50	0.0619862	0.772403	3.63933	1.7433e-05	0.000310251
Csdc2	0.138572	1.71427	3.62889	3.32006e-24	7.20851e-22
Wnt11	0.165914	2.01928	3.60533	3.00627e-25	6.99345e-23
Ptgs2	10.0527	122.062	3.60196	6.66056e-56	1.35576e-52
Pkp1	0.0247587	0.296119	3.58017	3.36881e-07	9.08241e-06
0610009E02Rik	0.0210227	0.251351	3.57968	0.00444385	0.0357175
Mfap4	0.0657537	0.742736	3.49771	8.97212e-07	2.20033e-05
Pth1r	0.0491316	0.550856	3.48695	2.30315e-08	7.87908e-07
Mfap5	0.287512	3.22104	3.48583	8.07972e-27	2.1221e-24
Six2	0.0146801	0.160898	3.45422	0.00788025	0.0572866
Chrdl2	0.0304524	0.333768	3.45422	0.00788025	0.0572866
Notch4	0.0520419	0.565873	3.44273	1.47916e-16	1.64977e-14
Col7a1	0.0978686	1.06277	3.44083	1.03499e-22	1.87264e-20
Gm5946	0.031228	0.326869	3.3878	0.000143701	0.00203304
4933424M12Rik	0.0378963	0.396667	3.3878	0.000143701	0.00203304
Lama3	0.0107358	0.10702	3.31738	0.000243751	0.00316022
Myo3b	0.00604455	0.0602247	3.31665	0.0139512	0.0888123
Gls2	0.00751202	0.0748458	3.31665	0.0139512	0.0888123
BC030343	0.0236602	0.235738	3.31665	0.0139512	0.0888123
Mrap	0.0354033	0.352739	3.31665	0.0139512	0.0888123
Fstl3	0.781339	7.7143	3.30351	1.33082e-32	5.41776e-30
Crispld2	0.858378	8.27625	3.26929	9.95138e-38	6.48193e-35
2900076A07Rik	0.0259694	0.245939	3.24341	0.00041343	0.00491768
Erv3	0.0341493	0.323405	3.24341	0.00041343	0.00491768
Sec14l2	0.0475033	0.449746	3.24301	5.91441e-07	1.51431e-05
Pmepa1	2.53363	23.8674	3.23576	3.91339e-43	4.24837e-40
Kcna3	0.515602	4.83678	3.22972	1.55676e-18	2.14832e-16
Cmah	0.0156096	0.145206	3.2176	1.73427e-05	0.000308981
Tnfsf8	0.0303011	0.271851	3.16537	0.000700954	0.00778604
Adamts6	0.227298	2.039	3.1652	8.19367e-19	1.18e-16
Camk4	0.0187147	0.167859	3.16501	1.50761e-06	3.49714e-05
Hecw2	0.00290761	0.0260743	3.16472	0.0246349	0.135897
2810410L24Rik	0.0176962	0.158693	3.16472	0.0246349	0.135897
Tmem215	0.00823332	0.0738332	3.16472	0.0246349	0.135897
4930590J08Rik	0.00964683	0.086509	3.16472	0.0246349	0.135897
RP23-89F9.2	0.0272848	0.244679	3.16472	0.0246349	0.135897
Rbm20	0.00697033	0.0625072	3.16472	0.0246349	0.135897
Ermap	0.0049564	0.044447	3.16472	0.0246349	0.135897
Has2	2.02863	18.157	3.16195	1.25421e-38	9.28347e-36
Adgrg3	0.118399	1.03855	3.13284	1.55011e-07	4.47554e-06
Pcdh19	0.0227254	0.199336	3.13282	1.98287e-12	1.31792e-10
Col11a1	0.774917	6.72373	3.11715	4.7142e-39	3.65553e-36
Hoxb9	0.12056	1.04141	3.11071	1.84384e-08	6.4849e-07
Gm20544	0.334451	2.74987	3.0395	6.16451e-06	0.000123018
Nmnat2	0.0405113	0.328818	3.02089	5.62731e-09	2.187e-07
Crlf1	0.773944	6.25388	3.01445	1.46465e-20	2.36141e-18
Rab11fip4	0.0985548	0.793431	3.00911	2.34453e-13	1.79241e-11
Cxcr4	11.4222	91.9276	3.00866	1.2788e-40	1.0412e-37
Sema6c	0.0127478	0.101644	2.99521	0.000126105	0.00182371
Gm43796	0.0286816	0.228614	2.99472	0.0433314	0.20088
Ptpru	0.00667291	0.0531883	2.99472	0.0433314	0.20088
RP24-204J8.6	0.0272977	0.217584	2.99472	0.0433314	0.20088
Tgfb1i1	0.0548028	0.436821	2.99472	0.0433314	0.20088
Cdh10	0.00495938	0.0395301	2.99472	0.0433314	0.20088
Elovl2	0.00853533	0.0680331	2.99472	0.0433314	0.20088
Unc45b	0.0117291	0.0934903	2.99472	0.0433314	0.20088
A330009N23Rik	0.0414564	0.33044	2.99472	0.0433314	0.20088
Ddo	0.0192358	0.153324	2.99472	0.0433314	0.20088
Gm38357	0.0234202	0.186677	2.99472	0.0433314	0.20088
RP23-137A24.3	0.0147514	0.11758	2.99472	0.0433314	0.20088
Rufy4	0.0223759	0.178353	2.99472	0.0433314	0.20088
Lox	13.6247	107.83	2.98447	3.6523e-42	3.71713e-39
Htr1b	0.365526	2.88588	2.98097	1.92602e-23	3.73372e-21
Timp1	113.789	878.37	2.94847	1.68712e-41	1.52628e-38
Chst1	0.45201	3.47558	2.94283	6.99779e-17	8.0817e-15
Chsy3	0.137761	1.03969	2.91592	4.3586e-08	1.41104e-06
Platr6	0.0634523	0.474409	2.90239	0.00339444	0.0288793
Nebl	0.0101715	0.0760268	2.90198	2.5283e-05	0.000430658
Gprin3	0.0276737	0.206847	2.90198	2.5283e-05	0.000430658
Adcy1	0.225644	1.67429	2.89143	1.67791e-26	4.26923e-24
AA467197	7.84346	58.0283	2.88719	1.27436e-35	6.2884e-33
Fgd5	0.01924	0.140625	2.86968	0.000339552	0.00417934
Acsbg1	0.203317	1.47256	2.85652	6.07994e-13	4.40025e-11
Cthrc1	2.25873	16.341	2.85492	1.45019e-28	4.29363e-26
Slc36a2	0.0688047	0.497146	2.85309	4.04722e-05	0.00065716
4833418N02Rik	0.0584319	0.419342	2.8433	5.56613e-06	0.000112455
Acpp	0.42558	2.9898	2.81255	6.2439e-25	1.43205e-22
Ptgs2os	0.0244399	0.17054	2.8028	0.00572059	0.0440445
Tnfrsf11b	0.716465	4.99888	2.80264	7.07287e-20	1.0969e-17
Fbxo27	0.0114978	0.080196	2.80218	0.0757931	0.292829
Tie1	0.00954314	0.0665626	2.80218	0.0757931	0.292829
Gm42487	0.0686992	0.479171	2.80218	0.0757931	0.292829
B430010I23Rik	0.0164081	0.114445	2.80218	0.0757931	0.292829
BC065403	0.0279454	0.194917	2.80218	0.0757931	0.292829
Adam4	0.0230461	0.160744	2.80218	0.0757931	0.292829
Cd244	0.588307	4.06119	2.78726	2.11841e-23	4.05837e-21
Serpine1	63.1927	435.786	2.78579	6.19061e-38	4.20033e-35
Shroom1	0.0555455	0.382021	2.78191	1.95167e-09	8.36342e-08
3632451O06Rik	0.0372821	0.247723	2.73217	0.000910749	0.0097763
Tcfl5	0.0262412	0.170037	2.69594	0.00961124	0.0661493
Gm43064	0.0366909	0.237749	2.69594	0.00961124	0.0661493
Runx3	0.445982	2.88939	2.69571	1.49879e-21	2.56908e-19
Pde4d	0.0665055	0.430866	2.69569	1.86519e-13	1.44632e-11
Nipal1	0.0705087	0.456792	2.69566	4.8473e-06	9.95378e-05
Kcnip3	0.0566309	0.366849	2.69552	0.000165623	0.00229081
Kcnn3	0.0206082	0.133498	2.69552	0.000165623	0.00229081
AI504432	1.13944	7.18586	2.65684	2.98938e-26	7.48908e-24
Lrrc8d	0.374604	2.34975	2.64907	2.10019e-27	5.7642e-25
Tnni1	0.107023	0.666717	2.63915	4.67112e-07	1.22685e-05
Snrpn	0.0786272	0.489758	2.63897	0.000264517	0.00340237
Tgfbi	67.4444	419.7	2.63759	1.80272e-34	8.15429e-32
Shank2	0.0326451	0.201745	2.62759	2.63153e-08	8.90891e-07
Itga11	0.376398	2.32604	2.62755	2.10264e-17	2.55518e-15
Pald1	2.95586	17.8518	2.59442	8.51959e-29	2.56913e-26
Arg2	0.727158	4.3888	2.59349	1.21191e-11	7.36374e-10
RP23-402A4.1	0.12498	0.747517	2.58041	0.0160841	0.0997004
Gm15972	0.275972	1.65062	2.58041	0.0160841	0.0997004
Olfr1372-ps1	0.0317087	0.189653	2.58041	0.0160841	0.0997004
2600006K01Rik	0.0820457	0.490724	2.58041	0.0160841	0.0997004
Hsd11b1	0.0457446	0.273576	2.58027	8.2223e-05	0.00124783
Rarres1	0.65307	3.90547	2.58018	2.52312e-10	1.25647e-08
Glis1	0.0397391	0.237643	2.58017	0.0024261	0.0217308
Bdkrb2	0.137364	0.821379	2.58005	0.000421961	0.00500089
Map6d1	0.0176313	0.105401	2.57968	0.131529	0.413344
Mkln1os	0.0178771	0.106871	2.57968	0.131529	0.413344
Pik3c2b	0.00556055	0.0332414	2.57968	0.131529	0.413344
Gm14029	0.0428096	0.255919	2.57968	0.131529	0.413344
Gabrb3	0.00388288	0.0232122	2.57968	0.131529	0.413344
Megf11	0.0035803	0.0214033	2.57968	0.131529	0.413344
Shank1	0.00427779	0.0255729	2.57968	0.131529	0.413344
Gck	0.0122939	0.0734936	2.57968	0.131529	0.413344
Oprl1	0.00398146	0.0238015	2.57968	0.131529	0.413344
Foxq1	0.282662	1.64711	2.54279	3.7616e-09	1.52373e-07
Smoc2	0.61108	3.55298	2.5396	8.80977e-15	7.90348e-13
Pcdhga9	0.0371627	0.214847	2.53138	0.000128569	0.0018577
Atp2b4	0.197856	1.13973	2.52617	7.76304e-21	1.26413e-18
Zfp433	0.0434433	0.248955	2.51868	0.000672116	0.00755852
Fam101b	0.969108	5.54999	2.51776	1.08265e-19	1.64765e-17
Inhba	9.16332	52.0057	2.50473	2.30461e-29	7.62757e-27
Vash1	0.466097	2.63262	2.49779	9.95277e-12	6.09289e-10
Sh2d4b	0.0420057	0.23725	2.49775	0.00394482	0.0326908
Comp	0.0713664	0.40308	2.49775	0.00394482	0.0326908
Gm527	0.236587	1.33621	2.49771	4.17025e-05	0.000676378
Loxl4	0.193692	1.08324	2.48351	1.32894e-10	6.95834e-09
Gprc5a	0.526179	2.92592	2.47526	7.27598e-11	3.9494e-09
Sorcs2	0.222043	1.23382	2.47422	2.57931e-16	2.81889e-14
Pgf	0.546977	3.01662	2.46338	2.43818e-09	1.02328e-07
Gm17491	0.0499594	0.273924	2.45495	0.0267805	0.143735
Lamc3	0.0169567	0.0929722	2.45495	0.0267805	0.143735
Gramd2	0.0160552	0.0880292	2.45495	0.0267805	0.143735
Ina	0.0356038	0.195213	2.45495	0.0267805	0.143735
Nrcam	0.0743542	0.407623	2.45475	5.27277e-07	1.36941e-05
Mgarp	0.157772	0.864924	2.45473	5.15833e-06	0.000105261
Prg4	0.0318832	0.174761	2.45452	0.00106861	0.0112049
Bach2	0.0797703	0.435831	2.44985	6.69203e-13	4.77952e-11
Pdgfrl	0.191389	1.03326	2.43262	6.58257e-08	2.04562e-06
Whrn	0.0826883	0.442999	2.42155	2.30451e-09	9.72194e-08
Csrp2	10.0195	53.3016	2.41137	4.12226e-24	8.71777e-22
Hoxb5	0.0369715	0.196527	2.41024	0.00639309	0.0484886
Ifi27l2b	0.316676	1.68334	2.41024	9.82733e-05	0.00146412
Gm15270	0.0719599	0.382513	2.41024	0.00639309	0.0484886
Piezo2	0.404226	2.13228	2.39916	1.06981e-22	1.91437e-20
Faxc	0.0689881	0.362139	2.39212	8.98924e-09	3.38062e-07
Emp1	13.2956	69.6223	2.38861	7.81007e-29	2.44575e-26
Tnn	0.0766839	0.401281	2.38762	1.14762e-05	0.000214557
Nxph4	0.137774	0.720869	2.38744	0.00169524	0.0161813
Gm43034	0.169187	0.885231	2.38744	0.00169524	0.0161813
Fam109a	0.286256	1.48366	2.37378	1.35876e-11	8.19482e-10
Fgf2	1.6024	8.09176	2.33622	3.49496e-24	7.48842e-22
Cdh1	0.167782	0.846628	2.33514	1.13494e-08	4.17186e-07
Dnmt3l	0.0260633	0.129906	2.31738	0.0443061	0.203521
Zfp385b	0.0105118	0.0523934	2.31738	0.0443061	0.203521
Alx4	0.00961463	0.0479217	2.31738	0.0443061	0.203521
Gm42559	0.0326603	0.162787	2.31738	0.0443061	0.203521
Skap1	0.012025	0.0599359	2.31738	0.0443061	0.203521
Cd226	0.0428356	0.213504	2.31738	0.0443061	0.203521
Gm15413	0.0596156	0.29714	2.31738	0.0443061	0.203521
Cmya5	0.00973471	0.0485203	2.31738	0.0443061	0.203521
Ighv4-1	0.278638	1.3888	2.31738	0.0443061	0.203521
Cgref1	0.361509	1.80162	2.31719	7.30664e-08	2.24917e-06
Gm37379	0.0641927	0.31991	2.31718	0.0103193	0.0698418
Chd5	0.0259155	0.129148	2.31713	0.00023063	0.00302139
Fam19a3	0.0123544	0.0615523	2.31679	0.225712	0.571793
Gm17249	0.0230001	0.114592	2.31679	0.225712	0.571793
Tmem95	0.108677	0.541452	2.31679	0.225712	0.571793
Pla2g4b	0.00662389	0.0330017	2.31679	0.225712	0.571793
P2rx1	0.014051	0.0700051	2.31679	0.225712	0.571793
Stmn4	0.0149192	0.0743306	2.31679	0.225712	0.571793
Hcar1	0.0175669	0.0875224	2.31679	0.225712	0.571793
D7Ertd443e	0.00755233	0.0376274	2.31679	0.225712	0.571793
Gad1-ps	0.0176044	0.0877093	2.31679	0.225712	0.571793
Phf24	0.00569162	0.0283569	2.31679	0.225712	0.571793
Atad3aos	0.0244523	0.121827	2.31679	0.225712	0.571793
RP23-356A20.1	0.178661	0.890127	2.31679	0.225712	0.571793
Gm38037	0.0355341	0.177039	2.31679	0.225712	0.571793
Gm10638	0.063765	0.317692	2.31679	0.225712	0.571793
2810433D01Rik	0.0416059	0.20729	2.31679	0.225712	0.571793
Igkv8-28	0.0854924	0.425942	2.31679	0.225712	0.571793
4930509G22Rik	0.0232597	0.115885	2.31679	0.225712	0.571793
Gm38211	0.00799603	0.039838	2.31679	0.225712	0.571793
Frat1	0.0996673	0.496565	2.31679	0.225712	0.571793
Ttll13	0.0100291	0.0499671	2.31679	0.225712	0.571793
Adamts12	0.57372	2.83151	2.30315	7.61379e-17	8.73119e-15
Col8a2	0.666329	3.2838	2.30106	5.31835e-16	5.66039e-14
Dok5	0.391547	1.91873	2.2929	5.52016e-07	1.42231e-05
Nfatc4	0.462605	2.25931	2.28803	5.95778e-14	4.94982e-12
Micu3	0.201316	0.975922	2.27731	6.5306e-10	3.02975e-08
Gcnt2	3.18841	15.4078	2.27275	2.41901e-24	5.39605e-22
Thbs2	2.58137	12.4082	2.26508	3.56493e-23	6.59675e-21
Fgf18	0.242982	1.16252	2.25834	0.00117769	0.0121917
Syt8	0.0599626	0.286885	2.25834	0.00117769	0.0121917
Parm1	0.159355	0.760121	2.25399	2.00478e-07	5.72734e-06
Zfp300	0.0391137	0.185163	2.24305	0.00423033	0.0344778
Gm20036	0.273425	1.29439	2.24305	0.00423033	0.0344778
Tmem37	16.6767	78.4173	2.23334	1.49427e-23	2.93164e-21
Slc6a17	0.0977233	0.456569	2.22406	1.59586e-11	9.38158e-10
Hoxc9	0.0575344	0.267603	2.2176	0.016576	0.101947
Ccdc116	0.02466	0.114698	2.2176	0.016576	0.101947
Jag1	4.6393	21.4412	2.20841	7.41004e-24	1.52741e-21
Col12a1	1.9369	8.86298	2.19404	9.57902e-24	1.94981e-21
Vipr1	0.0191717	0.0860058	2.16545	0.0727117	0.284624
Kcna7	0.0330155	0.14811	2.16545	0.0727117	0.284624
Gm3468	0.0499811	0.224219	2.16545	0.0727117	0.284624
Tspan15	0.031999	0.14355	2.16545	0.0727117	0.284624
Nags	0.0262293	0.117666	2.16545	0.0727117	0.284624
Hmgb1-ps8	0.184275	0.826672	2.16545	0.0727117	0.284624
Smim10l2a	0.0482057	0.216254	2.16545	0.0727117	0.284624
5430402O13Rik	0.0661826	0.2969	2.16545	0.0727117	0.284624
Xkrx	0.0351911	0.15787	2.16545	0.0727117	0.284624
Tll1	1.01841	4.5153	2.1485	1.69184e-16	1.87415e-14
Osm	3.95731	17.4903	2.14397	1.34556e-19	2.01019e-17
Lrrc16a	0.782719	3.45103	2.14046	1.92256e-19	2.84609e-17
BC021785	0.0414814	0.181925	2.13281	0.00281319	0.0244712
Treml4	0.0815667	0.357727	2.13281	0.00281319	0.0244712
Tnfaip6	1.01203	4.43839	2.13278	3.03115e-10	1.48673e-08
Kcnab3	0.0562992	0.243163	2.11074	0.0264707	0.143158
Gm43489	0.174284	0.752752	2.11074	0.0264707	0.143158
Shisa9	0.0199981	0.0863743	2.11074	0.0264707	0.143158
Itga2	0.0821375	0.354748	2.11068	0.00124544	0.0126915
Prom1	0.0300876	0.129947	2.11068	0.00124544	0.0126915
S1pr1	13.219	56.6478	2.09941	3.18391e-22	5.57492e-20
Fxyd6	0.998484	4.26975	2.09634	4.59352e-10	2.18716e-08
Lpin3	0.0752331	0.321389	2.09488	0.00057344	0.00658991
Klrb1a	0.148339	0.628377	2.08273	0.000273436	0.00348679
Fcrlb	0.359411	1.52249	2.08273	0.000273436	0.00348679
Csgalnact1	0.10721	0.454135	2.08268	1.33265e-05	0.000244931
Stard6	0.0639255	0.270767	2.08259	0.0103994	0.0702086
Zdhhc2	0.432571	1.8247	2.07665	3.1066e-13	2.30995e-11
Tmeff1	2.73787	11.4868	2.06884	2.50748e-18	3.37452e-16
Mir155hg	0.20127	0.842606	2.06573	0.00432709	0.0349863
Fsbp	0.0661817	0.277066	2.06573	0.00432709	0.0349863
Nt5e	0.188677	0.788633	2.06343	9.4444e-10	4.23671e-08
Lmcd1	0.900297	3.7556	2.06057	4.77431e-09	1.89622e-07
Lgr6	0.0397391	0.165033	2.05413	0.00188767	0.0177271
Fcrls	1.57425	6.53427	2.05336	2.68797e-14	2.26792e-12
Havcr2	8.15956	33.8055	2.0507	2.40902e-21	4.04417e-19
Smpd5	0.117548	0.485423	2.046	0.000857787	0.00930593
Liph	0.121667	0.500241	2.03968	0.00040416	0.00484278
Bdkrb1	0.277811	1.14017	2.03708	8.26652e-07	2.05514e-05
Hbegf	8.7028	35.642	2.03403	7.0165e-20	1.0969e-17
Ntf5	0.294006	1.20152	2.03094	9.86843e-05	0.00146756
Il1rl1	0.19295	0.784854	2.0242	1.65429e-10	8.47121e-09
Foxc2	0.359881	1.45589	2.01631	1.13046e-06	2.69844e-05
Megf10	0.270933	1.09477	2.01462	2.06613e-10	1.04813e-08
Edaradd	0.0142362	0.0567657	1.99545	0.118117	0.396992
Chst10	0.00505793	0.020168	1.99545	0.118117	0.396992
Bcan	0.0199578	0.0795799	1.99545	0.118117	0.396992
Cttnbp2	0.00712692	0.0284179	1.99545	0.118117	0.396992
B3galt5	0.0101986	0.0406659	1.99545	0.118117	0.396992
Lrrc73	0.0833499	0.33235	1.99545	0.118117	0.396992
Ppp1r18os	0.147138	0.586699	1.99545	0.118117	0.396992
Cyp4f41-ps	0.107109	0.427086	1.99545	0.118117	0.396992
Pcdhb3	0.0304611	0.121461	1.99545	0.118117	0.396992
Gm5602	0.0659556	0.262991	1.99545	0.118117	0.396992
Efcab6	0.0143567	0.0572461	1.99545	0.118117	0.396992
1700056E22Rik	0.0515213	0.205436	1.99545	0.118117	0.396992
Gm37800	0.115936	0.462283	1.99545	0.118117	0.396992
1810062O18Rik	0.0432857	0.172597	1.99545	0.118117	0.396992
Per2	0.956723	3.81434	1.99526	7.2161e-15	6.52816e-13
Rgs4	0.168849	0.673178	1.99526	1.54558e-06	3.56996e-05
Pcdhga3	0.18333	0.7309	1.99523	4.56294e-06	9.46534e-05
8430429K09Rik	0.0432984	0.172619	1.99521	0.0419754	0.19738
Efna1	0.138267	0.551232	1.99521	0.000287197	0.00363099
Hapln3	0.0354857	0.141472	1.99521	0.0419754	0.19738
Gm42595	0.107694	0.429345	1.99521	0.0419754	0.19738
Nppb	0.221592	0.883429	1.99521	0.0419754	0.19738
Col20a1	0.0515689	0.205574	1.99508	0.0161862	0.100029
Rab39b	0.0678539	0.270492	1.99508	0.0161862	0.100029
Rdh12	0.0505966	0.201698	1.99508	0.0161862	0.100029
Gm43511	0.0251229	0.100125	1.99472	0.381173	0.72945
Cdcp1	0.00687975	0.0274185	1.99472	0.381173	0.72945
Gm16155	0.170732	0.680432	1.99472	0.381173	0.72945
F730035P03Rik	0.0629306	0.250803	1.99472	0.381173	0.72945
Igkv6-15	0.166304	0.662784	1.99472	0.381173	0.72945
9330159F19Rik	0.0102245	0.0407488	1.99472	0.381173	0.72945
B3galt2	0.00621311	0.0247616	1.99472	0.381173	0.72945
Hoxd10	0.0317772	0.126644	1.99472	0.381173	0.72945
Gm43444	0.198307	0.79033	1.99472	0.381173	0.72945
Gm16325	0.0171646	0.0684075	1.99472	0.381173	0.72945
A230072E10Rik	0.00858485	0.0342139	1.99472	0.381173	0.72945
Gm42847	0.0226037	0.0900846	1.99472	0.381173	0.72945
Gm28727	0.130265	0.519156	1.99472	0.381173	0.72945
Aicda	0.0174342	0.0694822	1.99472	0.381173	0.72945
Nat1	0.0428414	0.170739	1.99472	0.381173	0.72945
Ttc25	0.00757314	0.0301819	1.99472	0.381173	0.72945
Gm15850	0.0247353	0.0985795	1.99472	0.381173	0.72945
Gm36401	0.0284553	0.113405	1.99472	0.381173	0.72945
1110006O24Rik	0.0751398	0.299461	1.99472	0.381173	0.72945
Gm27010	0.0668683	0.266496	1.99472	0.381173	0.72945
Tmem52b	0.0118813	0.0473515	1.99472	0.381173	0.72945
Gm37968	0.0180279	0.0718482	1.99472	0.381173	0.72945
Hist1h3g	0.135146	0.538609	1.99472	0.381173	0.72945
Fasl	0.0246297	0.0981588	1.99472	0.381173	0.72945
Gm5069	0.0246718	0.0983267	1.99472	0.381173	0.72945
Atp13a5	0.00861818	0.0343468	1.99472	0.381173	0.72945
Gm15676	0.0722245	0.287842	1.99472	0.381173	0.72945
Dtx1	0.00604645	0.0240974	1.99472	0.381173	0.72945
1700084E18Rik	0.0267411	0.106574	1.99472	0.381173	0.72945
Gm29361	0.0288537	0.114993	1.99472	0.381173	0.72945
Gm20449	0.0150006	0.0597832	1.99472	0.381173	0.72945
Gm9905	0.0312777	0.124654	1.99472	0.381173	0.72945
Gm43858	0.0324563	0.129351	1.99472	0.381173	0.72945
Cfi	0.023554	0.0938719	1.99472	0.381173	0.72945
Cend1	0.0121489	0.0484181	1.99472	0.381173	0.72945
Orm1	1.48869	5.86104	1.97711	4.65059e-07	1.22343e-05
Mcam	0.715655	2.77759	1.9565	1.28486e-12	8.82811e-11
Pxdc1	0.984251	3.80147	1.94946	2.49919e-12	1.641e-10
Sfn	3.68363	14.2228	1.94901	1.96231e-14	1.68903e-12
Mapk4	0.0463232	0.176987	1.93384	0.00429585	0.0348028
Kazald1	0.152278	0.581807	1.93384	0.00429585	0.0348028
Hoxd8	0.0699388	0.267215	1.93384	0.00429585	0.0348028
Gm43667	0.316098	1.20772	1.93384	0.00429585	0.0348028
Ppp1r26	0.0240691	0.0911677	1.92134	0.0101133	0.0687906
Abhd15	0.437137	1.64944	1.91582	5.42692e-08	1.71263e-06
Clmp	1.60603	6.02286	1.90695	1.44068e-15	1.42182e-13
Gatad2b	1.20277	4.48593	1.89905	2.44916e-17	2.93251e-15
Bach2os	0.60322	2.24912	1.89861	1.05541e-07	3.17677e-06
Arg1	136.947	508.126	1.89157	1.29355e-19	1.95039e-17
Hopx	1.16932	4.3382	1.89143	4.1862e-09	1.67489e-07
Nrap	0.155289	0.570248	1.87663	3.38021e-06	7.30017e-05
Fbxo17	0.285748	1.04432	1.86975	5.11614e-07	1.33419e-05
Chrd	0.020084	0.0734003	1.86974	0.0660007	0.266887
Lypd6	0.0168497	0.0615802	1.86974	0.0660007	0.266887
Lcat	0.128959	0.471304	1.86974	0.0660007	0.266887
Car6	0.0667426	0.243922	1.86974	0.0660007	0.266887
Gm29394	0.0815568	0.298063	1.86974	0.0660007	0.266887
Igkv4-57	0.491658	1.79685	1.86974	0.0660007	0.266887
Wnt2b	0.0748221	0.273438	1.86968	0.00644454	0.0487426
Serinc2	1.05945	3.85758	1.86438	3.12908e-10	1.53015e-08
Camkk1	0.332996	1.21047	1.86199	2.34626e-08	8.00975e-07
Aox3	0.114087	0.412219	1.85327	1.77497e-05	0.000314855
Ltbp2	9.46964	33.9831	1.84344	1.18447e-18	1.67721e-16
Cd24a	8.27274	29.6208	1.84017	5.60353e-16	5.92519e-14
Tmem164	4.63872	16.5777	1.83745	1.73758e-17	2.14355e-15
Pvrl1	0.787564	2.81002	1.83511	2.61988e-11	1.50749e-09
Pcdhga1	0.0508598	0.181061	1.83188	0.00418133	0.0342155
Sox6	0.031241	0.11121	1.83177	8.23111e-05	0.001248
Zfp46	0.434502	1.54333	1.82862	2.4823e-10	1.23993e-08
Aen	1.40738	4.97739	1.82237	1.05893e-15	1.06442e-13
Tln2	1.11024	3.92338	1.82123	1.59539e-15	1.55565e-13
Myom1	0.211819	0.747749	1.81972	1.15469e-06	2.74096e-05
Fst	3.33234	11.7602	1.81931	8.73967e-14	7.01068e-12
Gm10138	0.259155	0.912652	1.81625	6.10845e-05	0.000952777
Zmat1	0.172564	0.604458	1.80851	5.1164e-08	1.62426e-06
Hist1h1e	0.15422	0.538107	1.80291	0.189409	0.518249
C4a	0.0143692	0.0501375	1.80291	0.189409	0.518249
Tbc1d10c	0.0656179	0.228956	1.80291	0.189409	0.518249
RP24-402O2.2	0.0604276	0.210845	1.80291	0.189409	0.518249
Tekt2	0.0392502	0.136953	1.80291	0.189409	0.518249
Palmd	0.0127311	0.0444216	1.80291	0.189409	0.518249
Rnf207	0.00885857	0.0309095	1.80291	0.189409	0.518249
Fsd1	0.0659933	0.230265	1.80291	0.189409	0.518249
Rltpr	0.0458309	0.159914	1.80291	0.189409	0.518249
Gm9920	0.0247016	0.0861893	1.80291	0.189409	0.518249
Mycbpap	0.0248881	0.0868401	1.80291	0.189409	0.518249
Pecam1	0.102906	0.358999	1.80265	3.33746e-05	0.000555697
Gpc2	0.0422914	0.147535	1.80262	0.00275824	0.024148
Apoc2	2.63298	9.18523	1.80262	9.06052e-11	4.79031e-09
Junos	0.141652	0.49415	1.8026	0.000305088	0.00380985
Smoc1	0.0602379	0.210138	1.8026	0.00962572	0.0661931
Camk2a	0.0206064	0.0718771	1.80244	0.0384743	0.185355
Spata1	0.0403023	0.140578	1.80244	0.0384743	0.185355
Slc16a3	8.01677	27.9469	1.8016	1.13866e-17	1.41542e-15
Loxl2	13.9269	48.4801	1.79951	9.84732e-18	1.24305e-15
Tmem200a	0.771017	2.66877	1.79134	6.05976e-10	2.82051e-08
Hrh1	0.0764063	0.264302	1.79043	2.53424e-05	0.000430768
C130050O18Rik	0.452149	1.55855	1.78533	2.33119e-09	9.80908e-08
Wnt2	0.562791	1.93782	1.78377	4.0581e-06	8.53774e-05
Ephb6	0.247676	0.852809	1.78377	4.0581e-06	8.53774e-05
Uchl1	1.6064	5.49641	1.77466	1.61082e-10	8.27462e-09
Ccdc142	0.0813901	0.278153	1.77295	0.00616054	0.0469215
Xiap	1.94314	6.63965	1.77272	9.42062e-16	9.64814e-14
Htra3	0.167027	0.569537	1.76971	1.49312e-05	0.000271058
Rph3a	0.584041	1.99147	1.76969	7.38111e-10	3.39531e-08
AW011738	0.374597	1.27564	1.76781	0.000429203	0.00506827
Tmem119	4.31865	14.6977	1.76694	4.29057e-14	3.60143e-12
Slco2b1	0.257096	0.872642	1.76308	4.44058e-08	1.43473e-06
Bcat1	1.56215	5.29593	1.76135	4.23239e-15	3.9383e-13
Erc2	0.0474141	0.160689	1.76088	0.0231566	0.130388
4833422C13Rik	0.043196	0.146393	1.76088	0.0231566	0.130388
Rhov	19.7143	66.5455	1.7551	4.42978e-16	4.7457e-14
Stk38l	2.15949	7.28729	1.75469	2.3406e-14	1.98512e-12
Asb5	0.292263	0.983176	1.75018	0.00401524	0.0331899
Ctgf	62.9141	211.081	1.74634	3.4228e-17	4.06839e-15
Cxxc4	0.0753216	0.252525	1.74529	7.09985e-06	0.000140821
Trabd2b	0.863077	2.89355	1.74528	1.26322e-11	7.64694e-10
Gm20431	11.9175	39.9104	1.74369	1.13403e-15	1.13292e-13
Wbscr27	0.240647	0.805234	1.74249	1.13512e-06	2.69844e-05
Ldlrad4	4.1651	13.9303	1.74181	1.51331e-13	1.18964e-11
Ctdsp2	6.50902	21.7259	1.7389	7.91351e-16	8.15592e-14
Tlr4	3.9772	13.2535	1.73655	1.68174e-15	1.63009e-13
Tnc	14.9291	49.6946	1.73497	8.53961e-17	9.72441e-15
Grasp	0.429865	1.42816	1.7322	0.000159262	0.00222421
Tnfsf4	0.0939542	0.312142	1.73217	0.102725	0.361994
4933406P04Rik	0.0967376	0.321389	1.73217	0.102725	0.361994
Gm3513	0.271685	0.902614	1.73217	0.102725	0.361994
Sptbn5	0.0168154	0.0558652	1.73217	0.102725	0.361994
A930012O16Rik	0.0754748	0.250748	1.73217	0.102725	0.361994
Pla2g4c	0.0307833	0.102271	1.73217	0.102725	0.361994
Cd14	161.867	533.861	1.72166	9.27735e-17	1.04911e-14
Chst2	0.322752	1.05924	1.71453	4.89261e-08	1.56833e-06
Sdcbp2	0.288618	0.945281	1.71158	0.00903825	0.0630046
Car12	0.153942	0.50216	1.70576	1.23973e-05	0.000229146
Hspb1	10.3225	33.6263	1.7038	1.97074e-14	1.68903e-12
D630036G22Rik	0.596315	1.9381	1.70049	9.70011e-06	0.000185613
Slmo1	0.21296	0.689852	1.69571	0.00582377	0.044712
Gatsl3	1.75919	5.69858	1.69569	1.62642e-08	5.74503e-07
Dmd	0.0639393	0.207118	1.69567	8.56416e-07	2.11943e-05
Slc2a13	0.0770284	0.249515	1.69566	0.000844689	0.00918832
RP23-285C21.7	0.0663326	0.214856	1.69558	0.0586286	0.250347
Zswim5	0.041342	0.13391	1.69558	0.0586286	0.250347
4632433K11Rik	0.204403	0.662075	1.69558	0.0586286	0.250347
Dpysl3	8.58603	27.7824	1.69411	7.4407e-16	7.71747e-14
Btbd11	0.0827902	0.26721	1.69044	2.1164e-05	0.000370973
Fzd6	0.803851	2.59376	1.69004	3.51264e-09	1.43358e-07
Rac1	19.1897	61.3711	1.67723	7.21255e-16	7.52879e-14
Sod3	1.12657	3.59935	1.6758	9.21736e-10	4.14628e-08
Tmem79	0.0473285	0.150959	1.67338	0.0347041	0.171926
Arhgef19	0.376612	1.19938	1.67114	1.14348e-07	3.41033e-06
Enah	0.653671	2.07972	1.66975	6.11956e-14	5.05842e-12
Nacad	0.11225	0.355989	1.66512	0.00172226	0.0164007
Fbn1	5.16677	16.3691	1.66364	1.85096e-15	1.78349e-13
Adarb1	0.304159	0.960013	1.65823	1.80814e-11	1.05533e-09
Lrriq3	0.0629208	0.198593	1.65821	0.0211438	0.121491
Gm16001	0.18589	0.586714	1.65821	0.0211438	0.121491
Mxi1	7.19669	22.6551	1.65443	9.33698e-15	8.30838e-13
Klhdc8a	0.472944	1.48153	1.64735	9.79997e-07	2.38183e-05
Aldh1l2	1.46555	4.58942	1.64687	2.74264e-13	2.06765e-11
Tubb3	7.53507	23.4544	1.63817	6.65092e-13	4.77108e-11
Lrrc75b	0.125373	0.387398	1.62759	0.00360939	0.0303591
Plk3	3.17968	9.82319	1.62731	2.19937e-12	1.44998e-10
Fkbp11	10.3378	31.9342	1.62717	3.40672e-11	1.93293e-09
Ndrg4	0.444629	1.37328	1.62696	1.21247e-09	5.37981e-08
Ss18	4.20935	12.9515	1.62145	9.43639e-14	7.49571e-12
Mmp2	11.1082	34.1425	1.61995	4.73807e-14	3.95665e-12
P2ry12	0.397567	1.22127	1.61911	1.32662e-08	4.78994e-07
Cdh5	0.188134	0.576999	1.61681	0.0011366	0.011834
Dmxl2	1.80886	5.49424	1.60284	7.14333e-14	5.78716e-12
Ms4a4a	6.55528	19.8764	1.60033	7.82647e-10	3.57995e-08
Col5a1	16.9322	51.2978	1.59913	1.08424e-14	9.59549e-13
F3	5.55601	16.7159	1.5891	8.99587e-13	6.28707e-11
Rnase4	14.0459	42.2299	1.58812	2.44586e-13	1.86114e-11
Csnk1g1	0.457193	1.37152	1.5849	9.55273e-12	5.87007e-10
Bnip3	8.56711	25.6899	1.58432	3.07076e-13	2.29377e-11
Aldoart2	0.0695756	0.208069	1.58041	0.298737	0.640535
Heyl	0.0217612	0.0650781	1.58041	0.298737	0.640535
A930011G23Rik	0.00990778	0.0296297	1.58041	0.298737	0.640535
Gm20324	0.103181	0.308568	1.58041	0.298737	0.640535
Ttc21a	0.0179459	0.0536682	1.58041	0.298737	0.640535
Gm13446	0.0438784	0.131221	1.58041	0.298737	0.640535
Myl4	0.0207289	0.0619908	1.58041	0.298737	0.640535
Gm37874	0.0451316	0.134968	1.58041	0.298737	0.640535
Pcdhb15	0.041184	0.123163	1.58041	0.298737	0.640535
Gm27042	0.105156	0.314475	1.58041	0.298737	0.640535
Prtn3	0.0389717	0.116547	1.58041	0.298737	0.640535
Platr16	0.139657	0.41765	1.58041	0.298737	0.640535
Stk32c	0.175402	0.524524	1.58034	0.0191693	0.112528
Gm42928	0.0863791	0.258304	1.58031	0.0516117	0.22832
Gm42979	0.0776767	0.23227	1.58025	0.157928	0.463727
Gm16556	0.209267	0.625752	1.58025	0.157928	0.463727
Gm37570	0.0557191	0.166612	1.58025	0.157928	0.463727
Foxc1	0.116743	0.349081	1.58023	0.0120982	0.079406
Gcnt4	0.0906113	0.270944	1.58023	0.0120982	0.079406
Abcb1a	1.26765	3.79049	1.58022	4.69691e-11	2.61933e-09
Hey1	0.344103	1.02892	1.58022	1.39406e-05	0.000255929
Gjb4	0.751025	2.24567	1.58021	1.27431e-06	3.01612e-05
Gm12474	0.695514	2.07968	1.58021	0.000389741	0.00468034
Mogat2	0.177047	0.52938	1.58017	0.0310526	0.160731
Gm13152	0.13287	0.397289	1.58017	0.0310526	0.160731
Cdh23	0.0107265	0.0320702	1.58005	0.0884894	0.326231
Phf2os1	0.115878	0.346422	1.57992	0.628704	0.876652
BC065397	0.0114453	0.0342162	1.57992	0.628704	0.876652
Eci3	0.0364084	0.108844	1.57992	0.628704	0.876652
Evpl	0.00903937	0.0270235	1.57992	0.628704	0.876652
Lyve1	0.0221355	0.0661749	1.57992	0.628704	0.876652
Gm37397	0.0203052	0.060703	1.57992	0.628704	0.876652
1700001J03Rik	0.0534327	0.159739	1.57992	0.628704	0.876652
Slc26a1	0.0062739	0.018756	1.57992	0.628704	0.876652
Yipf7	0.0439508	0.131392	1.57992	0.628704	0.876652
Trav14-3	0.15028	0.449265	1.57992	0.628704	0.876652
Cacna1h	0.00359391	0.0107441	1.57992	0.628704	0.876652
Col6a4	0.00614169	0.0183608	1.57992	0.628704	0.876652
Gm20528	0.0431941	0.12913	1.57992	0.628704	0.876652
Gm42748	0.0246507	0.0736941	1.57992	0.628704	0.876652
Gna14	0.017058	0.0509955	1.57992	0.628704	0.876652
2310031A07Rik	0.0582902	0.174261	1.57992	0.628704	0.876652
9330136K24Rik	0.0232879	0.0696198	1.57992	0.628704	0.876652
Pcdhb11	0.0130589	0.03904	1.57992	0.628704	0.876652
Gm11476	0.0285821	0.0854472	1.57992	0.628704	0.876652
Lrrc16b	0.0125999	0.0376677	1.57992	0.628704	0.876652
Gpr34	0.0147325	0.0440434	1.57992	0.628704	0.876652
1700120C14Rik	0.0269032	0.0804279	1.57992	0.628704	0.876652
Kcnh4	0.0112908	0.0337542	1.57992	0.628704	0.876652
BC021614	0.0585267	0.174967	1.57992	0.628704	0.876652
D630003M21Rik	0.0103902	0.0310619	1.57992	0.628704	0.876652
Gm19569	0.0224455	0.0671015	1.57992	0.628704	0.876652
RP24-179P9.2	0.03591	0.107354	1.57992	0.628704	0.876652
Vpreb1	0.0255004	0.0762342	1.57992	0.628704	0.876652
Myom3	0.00902382	0.026977	1.57992	0.628704	0.876652
2010013B24Rik	0.0772521	0.230948	1.57992	0.628704	0.876652
Psd2	0.00472237	0.0141177	1.57992	0.628704	0.876652
Mpp4	0.00533241	0.0159414	1.57992	0.628704	0.876652
Hes2	0.0194301	0.0580868	1.57992	0.628704	0.876652
Ighv1-42	0.0894687	0.26747	1.57992	0.628704	0.876652
Gm454	0.0768407	0.229718	1.57992	0.628704	0.876652
Gm17530	0.0984767	0.294399	1.57992	0.628704	0.876652
Serpina12	0.0156388	0.0467528	1.57992	0.628704	0.876652
Myh3	0.00866997	0.0259192	1.57992	0.628704	0.876652
4732419C18Rik	0.0189952	0.0567867	1.57992	0.628704	0.876652
Ecm2	0.0160476	0.047975	1.57992	0.628704	0.876652
Heatr4	0.0189952	0.0567867	1.57992	0.628704	0.876652
Ccr9	0.00378533	0.0113164	1.57992	0.628704	0.876652
Fgl1	0.0114795	0.0343183	1.57992	0.628704	0.876652
Naaladl1	0.0231663	0.0692565	1.57992	0.628704	0.876652
Fbxo24	0.015893	0.0475125	1.57992	0.628704	0.876652
Dqx1	0.0140921	0.0421289	1.57992	0.628704	0.876652
3830408C21Rik	0.0337273	0.100829	1.57992	0.628704	0.876652
Gjb3	2.81685	8.36431	1.57017	1.54858e-09	6.79706e-08
Sla	3.61884	10.6613	1.55879	1.9467e-13	1.50237e-11
Stx1a	0.277762	0.817969	1.5582	8.54218e-05	0.00128797
Pacsin3	0.328548	0.967171	1.55767	6.70608e-07	1.69568e-05
Apc	0.954988	2.80469	1.55429	9.14884e-13	6.36665e-11
Vcan	1.48232	4.34901	1.55283	6.35044e-13	4.57569e-11
Adamtsl1	0.0594427	0.174043	1.54987	0.000735123	0.00813782
Cbfa2t3	0.0994595	0.290318	1.54546	0.00149235	0.0145331
Ndufaf4	0.861911	2.50712	1.54042	2.82014e-09	1.16556e-07
Wnk3	0.0432335	0.125681	1.53955	0.00318237	0.0272746
Mpc1	2.06877	6.00361	1.53706	2.13988e-10	1.07882e-08
Alox5	0.0856686	0.248399	1.53582	0.00474403	0.0374827
Gm22	1.11439	3.22955	1.53507	9.05936e-10	4.0865e-08
Enpp1	2.33857	6.77317	1.5342	1.25348e-12	8.64901e-11
Ifitm10	0.170313	0.492833	1.53291	1.43049e-05	0.000261438
Tspan18	0.276074	0.798666	1.53254	1.44558e-06	3.3773e-05
Zfp808	0.224364	0.648552	1.53138	0.00718023	0.0531951
Hsp25-ps1	10.4884	30.2973	1.53039	2.00328e-09	8.56206e-08
Timp3	63.9513	184.509	1.52865	8.43927e-14	6.80322e-12
Chsy1	5.38738	15.5171	1.5262	3.61048e-12	2.30561e-10
B3gnt5	0.0335872	0.0967078	1.52572	0.0110484	0.0738557
Medag	1.39175	4.00151	1.52364	2.09359e-10	1.05876e-08
Bmpr1b	0.14793	0.425315	1.52361	4.88043e-05	0.000775346
Xrra1	0.153469	0.43707	1.50992	0.0276789	0.147585
Gtf2ird2	0.345426	0.981609	1.50677	9.28734e-07	2.264e-05
Cnn1	10.938	31.0796	1.50662	4.1119e-12	2.60537e-10
Hgf	3.02235	8.57702	1.5048	2.09297e-12	1.38544e-10
Il17ra	5.20911	14.7519	1.50179	6.90969e-13	4.89206e-11
RP23-425N12.2	0.203604	0.574982	1.49775	0.0452806	0.206425
Serpinb1a	0.412982	1.16005	1.49004	0.000192791	0.00259456
Gm15832	0.850171	2.38526	1.48832	6.21505e-05	0.000967551
Siglecg	0.174045	0.486694	1.48355	1.16409e-05	0.000216146
Il18rap	0.317466	0.887541	1.48321	3.34752e-06	7.23918e-05
Lca5l	0.0378852	0.105734	1.48073	0.0760833	0.29324
Pknox2	0.510363	1.42433	1.48069	1.04406e-08	3.86395e-07
Ipmk	1.37612	3.83939	1.48027	7.45773e-11	4.03461e-09
Fmnl2	4.66636	12.9809	1.47601	3.38376e-12	2.16934e-10
Map6	0.888684	2.47083	1.47525	5.04676e-10	2.39596e-08
Bok	1.60815	4.45949	1.47147	1.2246e-08	4.48122e-07
Neb	0.0181098	0.0501392	1.46917	0.0156043	0.097282
Arhgdig	0.221309	0.61272	1.46917	0.000899245	0.00967194
Cdk15	0.17073	0.472687	1.46917	0.0156043	0.097282
5930430L01Rik	0.150065	0.413522	1.46238	0.001266	0.0127408
Rpl27	2.1473	5.90013	1.45823	1.15733e-07	3.44532e-06
Nfe2	0.0502049	0.137611	1.4547	0.0246357	0.135897
2610307P16Rik	0.0521634	0.142968	1.45458	0.13207	0.413344
Rapgef4	0.0243635	0.0667747	1.45458	0.13207	0.413344
Tmem217	0.255278	0.699657	1.45458	0.13207	0.413344
2810468N07Rik	0.171068	0.468858	1.45458	0.13207	0.413344
Gm14405	0.0990433	0.271455	1.45458	0.13207	0.413344
Klhl35	0.0756874	0.207442	1.45458	0.13207	0.413344
F630040K05Rik	0.0442684	0.121329	1.45458	0.13207	0.413344
RP23-361O12.4	0.652553	1.78401	1.45096	2.25786e-05	0.000391972
Ctla2b	7.25039	19.8206	1.45087	4.21243e-10	2.02346e-08
Usp2	0.38283	1.04579	1.44982	1.0928e-06	2.6208e-05
Sgsm3	0.581166	1.58664	1.44896	0.000244433	0.00316654
Smad7	1.56777	4.27118	1.44592	4.48092e-10	2.1398e-08
Enpp3	1.14758	3.12506	1.44529	7.98454e-07	1.98808e-05
Itgb5	59.4774	161.906	1.44474	1.696e-12	1.14596e-10
Il1b	1.17728	3.20244	1.44371	2.49442e-06	5.57954e-05
9930014A18Rik	0.12282	0.333867	1.44273	0.000329839	0.00407519
Camk2n1	0.324518	0.879797	1.43887	0.000177466	0.00242438
Hs6st2	1.24589	3.37485	1.43765	5.71107e-10	2.68009e-08
Nkd2	0.0582902	0.157711	1.43596	0.0397031	0.189708
Gm16192	0.430924	1.16591	1.43596	0.0397031	0.189708
Lrrc8e	0.10412	0.281708	1.43596	0.0397031	0.189708
Txndc5	17.3069	46.8247	1.43592	3.68198e-12	2.34208e-10
3300005D01Rik	1.30102	3.51977	1.43583	9.52003e-07	2.31725e-05
Ndrg2	1.01625	2.74558	1.43385	1.16696e-05	0.000216433
Rnf180	1.56901	4.22578	1.42936	3.62265e-06	7.762e-05
Lpcat2	11.6443	31.2694	1.42513	1.63684e-11	9.58789e-10
Mpzl2	0.241359	0.647701	1.42414	0.00557603	0.043197
Slc7a11	1.40761	3.77674	1.42389	8.51764e-11	4.54758e-09
Khdrbs3	2.47621	6.64251	1.4236	1.41612e-07	4.11786e-06
Gde1	94.8826	254.218	1.42185	4.38858e-12	2.75921e-10
2900026A02Rik	1.21735	3.25844	1.42044	1.37444e-08	4.92983e-07
Bag2	2.16288	5.7584	1.41271	5.07891e-09	1.99289e-07
Sned1	0.0769651	0.204564	1.41028	0.00349787	0.0296464
Gbx1	0.0498025	0.132366	1.41024	0.2392	0.585982
Runx2os1	0.218515	0.580773	1.41024	0.2392	0.585982
Lrrc3	0.0402848	0.10707	1.41024	0.2392	0.585982
Gnaz	0.021274	0.0565424	1.41024	0.2392	0.585982
2610037D02Rik	0.0317781	0.0844605	1.41024	0.2392	0.585982
Zfp960	0.129781	0.344936	1.41024	0.0654974	0.26659
Gm15473	0.146788	0.390137	1.41024	0.2392	0.585982
Cxcr2	0.0328643	0.0873475	1.41024	0.2392	0.585982
Glns-ps1	0.309595	0.822848	1.41024	0.0654974	0.26659
Zmiz1os1	0.149666	0.397785	1.41024	0.0219259	0.124884
Gm42635	0.0673137	0.178908	1.41024	0.2392	0.585982
Card10	0.0925309	0.245931	1.41024	0.0219259	0.124884
Wipf3	0.0332879	0.0884732	1.41024	0.0654974	0.26659
Mkx	0.106501	0.28306	1.41024	0.0219259	0.124884
P2rx6	0.0343108	0.0911919	1.41024	0.2392	0.585982
D8Ertd82e	1.34033	3.55302	1.40646	3.85888e-10	1.87018e-08
Znrf3	0.46645	1.23627	1.4062	1.29204e-07	3.78411e-06
Sgk1	37.9691	100.533	1.40477	5.77044e-12	3.60022e-10
Hhipl1	0.310023	0.81666	1.39736	0.005121	0.0400337
Tspan2	0.270168	0.710908	1.3958	0.000294643	0.00370213
Slc2a10	0.691293	1.81787	1.39488	6.46809e-06	0.000128918
Nexn	0.91481	2.4011	1.39215	3.14614e-08	1.04342e-06
Ap5s1	1.39671	3.65711	1.38867	2.1382e-08	7.40817e-07
Fam20a	0.683754	1.78394	1.38352	8.43912e-07	2.09486e-05
1500004A13Rik	0.0420987	0.109745	1.3823	0.00759456	0.055657
Abcc3	11.4821	29.8561	1.37864	2.64856e-11	1.51863e-09
Cdk5r1	0.119651	0.310083	1.37382	0.0195301	0.114174
Pcsk5	0.0617205	0.159952	1.37382	0.0195301	0.114174
Ass1	7.82023	20.2543	1.37294	3.35965e-10	1.63798e-08
Fam174b	0.722808	1.85475	1.35954	1.15169e-05	0.000215068
Ms4a14	2.32732	5.96896	1.35881	1.29307e-08	4.67919e-07
Tubb2b	6.45296	16.5432	1.3582	4.22186e-09	1.68502e-07
C79130	0.0939889	0.240907	1.35792	0.0565323	0.244982
Gm15537	0.832528	2.13389	1.35792	0.0565323	0.244982
Gpr171	0.181472	0.46514	1.35792	0.0565323	0.244982
Ano3	0.053339	0.136716	1.35792	0.0565323	0.244982
Paox	2.46802	6.31283	1.35493	5.12078e-07	1.33419e-05
Olfml3	1.17116	2.99559	1.3549	3.7022e-09	1.50717e-07
Tarm1	0.875396	2.23724	1.35371	3.37462e-05	0.000560166
Spata13	0.685673	1.75169	1.35316	5.54739e-09	2.16109e-07
Hsd3b7	4.46325	11.395	1.35223	2.75695e-10	1.36043e-08
Itga5	69.279	176.575	1.34979	3.51315e-11	1.98639e-09
Fbxo32	18.1476	46.1818	1.34755	5.26932e-11	2.91856e-09
Rap1gap2	1.11431	2.82197	1.34055	2.08739e-09	8.87495e-08
Mdga1	0.374516	0.945665	1.3363	2.079e-07	5.87351e-06
Pde3b	3.21554	8.10493	1.33374	8.59921e-10	3.88971e-08
Nlrp1c-ps	0.317047	0.798348	1.33232	0.00257631	0.02285
Slc1a4	0.944727	2.37886	1.3323	1.54676e-07	4.47378e-06
P4ha2	2.3889	6.00677	1.33024	1.55374e-09	6.80139e-08
Mmp9	16.5424	41.5339	1.32812	1.58705e-10	8.17834e-09
Cx3cr1	0.653528	1.63681	1.32457	1.27859e-06	3.02184e-05
P4ha3	1.50066	3.75203	1.32207	1.65534e-07	4.7709e-06
Gas2l1	1.74303	4.35792	1.32204	1.89717e-09	8.15134e-08
Gm5424	22.7129	56.7042	1.31994	5.25762e-10	2.4816e-08
Klhl10	0.0391171	0.0974944	1.31752	0.461168	0.797982
Bcl2l14	0.0174307	0.0434438	1.31752	0.461168	0.797982
4632428C04Rik	0.0474717	0.118317	1.31752	0.461168	0.797982
Rundc3a	0.0213702	0.0532625	1.31752	0.461168	0.797982
4930579K19Rik	0.0473548	0.118026	1.31752	0.461168	0.797982
Ces2e	0.0365978	0.0912154	1.31752	0.461168	0.797982
Gzmm	0.0660689	0.164668	1.31752	0.461168	0.797982
Tceal7	0.0852596	0.212499	1.31752	0.461168	0.797982
Gm26652	0.136033	0.339046	1.31752	0.461168	0.797982
Glrb	0.0197969	0.0493412	1.31752	0.461168	0.797982
BC021891	0.0202664	0.0505114	1.31752	0.461168	0.797982
Gm42940	0.0488384	0.121724	1.31752	0.461168	0.797982
Gm42829	0.0446253	0.111223	1.31752	0.461168	0.797982
Krt17	0.0743754	0.185371	1.31752	0.461168	0.797982
Sncg	0.135395	0.337454	1.31752	0.461168	0.797982
Tmem151b	0.0237799	0.0592684	1.31752	0.461168	0.797982
Gm42868	0.0427721	0.106604	1.31752	0.461168	0.797982
Nsun7	0.0166028	0.0413804	1.31752	0.461168	0.797982
Gm16892	0.0668345	0.166576	1.31752	0.461168	0.797982
RP24-430K15.4	0.214417	0.534407	1.31752	0.461168	0.797982
Lrrc36	0.0320701	0.0799308	1.31752	0.461168	0.797982
Dlx1	0.0108816	0.0271211	1.31752	0.461168	0.797982
Pcdhb5	0.0326326	0.0813327	1.31752	0.461168	0.797982
Gm26902	0.0256632	0.0639624	1.31752	0.461168	0.797982
Syngr3	0.0549316	0.13691	1.31752	0.461168	0.797982
Gm42879	0.0521031	0.12986	1.31752	0.461168	0.797982
Serf1	1.54705	3.85496	1.3172	3.3913e-06	7.31442e-05
Gm20518	0.121092	0.30174	1.3172	0.048953	0.219239
Usp43	0.0705201	0.175723	1.3172	0.048953	0.219239
B3gnt7	0.212188	0.52873	1.31719	0.00123242	0.0126139
Pisd-ps2	0.136701	0.34063	1.31718	0.0938808	0.339874
RP23-181P23.4	0.0456882	0.113832	1.31701	0.194536	0.526129
Gm8369	0.0321677	0.0801457	1.31701	0.194536	0.526129
Lrrc9	0.0261142	0.0650634	1.31701	0.194536	0.526129
Galnt16	0.0588701	0.146675	1.31701	0.194536	0.526129
Gm10010	0.0983678	0.245083	1.31701	0.194536	0.526129
Cebpe	0.186406	0.464431	1.31701	0.194536	0.526129
RP23-318B18.1	0.132933	0.331201	1.31701	0.194536	0.526129
Gm43429	0.102519	0.255427	1.31701	0.194536	0.526129
Fam46c	14.9502	37.1735	1.31411	1.72179e-10	8.7892e-09
Htr2b	6.55981	16.2353	1.30741	4.93961e-09	1.94762e-07
Lrp8	0.312409	0.772399	1.30591	1.94614e-06	4.41993e-05
Pcdhgb5	0.143609	0.354728	1.30457	0.00115793	0.0120253
Cdr2	5.78523	14.2813	1.30368	6.63345e-09	2.54762e-07
Wisp1	8.42415	20.7861	1.30302	3.58161e-10	1.74099e-08
Ivns1abp	8.72064	21.5137	1.30275	2.85117e-10	1.40267e-08
Pdia5	5.80694	14.3107	1.30125	3.29327e-08	1.08558e-06
Col27a1	0.218302	0.537167	1.29904	5.45185e-06	0.000110558
Bdh2	0.181029	0.445063	1.29779	0.00843262	0.0605186
Ptp4a1	0.763187	1.86761	1.29109	1.03135e-07	3.11586e-06
D930019O06Rik	0.173232	0.423815	1.29073	0.023845	0.132886
2810455O05Rik	0.37525	0.918057	1.29073	0.023845	0.132886
Pycr1	1.19004	2.91032	1.29017	8.85069e-07	2.1804e-05
Ak3l2-ps	2.66114	6.50267	1.28899	0.000367518	0.00443637
Usp13	0.485722	1.18343	1.28477	3.97876e-06	8.41431e-05
Tead4	0.106174	0.258676	1.28471	0.0425388	0.19911
Acat3	0.174167	0.424328	1.28471	0.0425388	0.19911
Aldh1a2	12.2813	29.9168	1.2845	2.48333e-09	1.03689e-07
Lamc2	0.195391	0.473893	1.2782	0.000483906	0.00565275
Zkscan7	0.957995	2.3226	1.27765	0.000185617	0.00251882
Cldn23	0.218139	0.528076	1.2755	0.0798343	0.303228
Ptprb	0.0677981	0.16411	1.27535	0.0124967	0.0815617
Ppargc1a	0.0959728	0.232309	1.27535	0.0124967	0.0815617
Gm42742	0.676175	1.63435	1.27325	2.9959e-06	6.57484e-05
Tspan6	1.39565	3.36784	1.27089	1.81295e-05	0.00031985
Esam	0.208072	0.50118	1.26825	0.0211185	0.121491
Fam13a	0.0620967	0.149572	1.26825	0.0211185	0.121491
Vegfa	7.43786	17.9108	1.26787	8.11324e-10	3.6939e-08
2200002D01Rik	0.70271	1.68734	1.26375	0.00206394	0.0190745
Ak1	4.37634	10.5046	1.26322	4.82189e-09	1.91046e-07
Adssl1	23.218	55.6209	1.26038	1.27915e-09	5.66023e-08
Tex15	0.0222323	0.0531842	1.25834	0.160156	0.466877
Prox1	0.0284102	0.0679628	1.25834	0.160156	0.466877
Muc1	0.107219	0.25649	1.25834	0.160156	0.466877
Grhl1	0.0568876	0.136086	1.25834	0.160156	0.466877
5730559C18Rik	0.845701	2.02302	1.25829	3.00534e-06	6.57781e-05
Fam217b	2.39032	5.70573	1.25521	7.86562e-08	2.41212e-06
Tgfbr1	16.7202	39.8683	1.25365	8.12095e-10	3.6939e-08
Zbtb18	1.2865	3.06321	1.2516	7.08082e-09	2.70033e-07
Mxra7	3.36365	8.009	1.2516	1.18983e-07	3.52277e-06
Kctd11	8.12303	19.3363	1.25122	7.31311e-09	2.7824e-07
Elovl7	0.137977	0.327952	1.24906	0.0187538	0.110688
Ier3	25.5534	60.5475	1.24455	6.42955e-09	2.47515e-07
Jmjd4	0.402278	0.952864	1.24408	3.92086e-06	8.32429e-05
Slc7a3	0.0761022	0.180155	1.24323	0.0682606	0.272976
Tmed2	0.100127	0.237028	1.24323	0.0682606	0.272976
Nox4	0.13134	0.310913	1.24321	0.00178899	0.0169273
Irs2	3.85628	9.07325	1.23441	4.16196e-08	1.35818e-06
Rell1	2.51902	5.91884	1.23245	3.65568e-08	1.19777e-06
Prss23	11.033	25.8434	1.22797	6.97159e-09	2.67119e-07
Bmp1	19.0394	44.5959	1.22792	2.72771e-09	1.13023e-07
Snai1	6.44123	15.0748	1.22674	2.06581e-07	5.85659e-06
Elfn1	0.625113	1.46282	1.22657	9.54424e-05	0.00142586
Gem	1.15797	2.7088	1.22605	7.27631e-05	0.00112098
Reps2	1.6285	3.80449	1.22416	6.54244e-08	2.04094e-06
Esrp2	0.248954	0.58156	1.22405	0.00068116	0.00762338
Cpd	28.787	67.2175	1.22342	1.65432e-09	7.20292e-08
Golim4	1.59813	3.72638	1.22139	1.03933e-08	3.86167e-07
Vkorc1l1	2.34463	5.46699	1.22138	2.2176e-08	7.60239e-07
BC003331	2.34469	5.46007	1.21952	3.3311e-08	1.09583e-06
Mkrn3	0.067948	0.158031	1.2177	0.355755	0.70737
BC039771	0.0357791	0.0832136	1.2177	0.355755	0.70737
Lzts1	0.0199267	0.0463447	1.2177	0.355755	0.70737
Mamdc4	0.0278014	0.0646593	1.2177	0.355755	0.70737
Spon1	0.019849	0.046164	1.2177	0.355755	0.70737
Rbfox1	0.0404922	0.094175	1.2177	0.355755	0.70737
Magi1	0.213004	0.495376	1.21764	4.22326e-05	0.000683615
Ndufa4l2	0.540824	1.25777	1.21763	0.0586665	0.250347
Tbx15	0.134855	0.313625	1.21763	0.0586665	0.250347
Cd46	0.0414325	0.0963552	1.2176	0.133184	0.415375
Zfp69	0.149354	0.347336	1.2176	0.0285161	0.150914
Rnf146	1.56993	3.6456	1.21546	5.94691e-08	1.86589e-06
Zfp715	1.91331	4.42953	1.21108	1.35111e-07	3.94291e-06
Kdelr3	13.1773	30.4971	1.21062	4.32831e-08	1.40671e-06
Slc7a2	2.08554	4.82345	1.20964	1.03786e-08	3.86167e-07
Tns1	3.35912	7.7649	1.20888	4.05501e-09	1.63041e-07
Tagln	290.724	671.659	1.20808	2.2872e-09	9.67397e-08
F13a1	0.514132	1.18597	1.20586	0.000578727	0.00663195
6030419C18Rik	2.75081	6.34378	1.20549	3.76509e-06	8.03548e-05
Gsta3	0.194268	0.447779	1.20474	0.0133442	0.0857864
Pdgfa	3.70139	8.52382	1.20343	4.83639e-08	1.55644e-06
Slc35g2	0.358462	0.82452	1.20173	0.0251301	0.138156
Sulf1	2.27517	5.23317	1.20171	1.36479e-08	4.91437e-07
Serpinb2	19.9272	45.7565	1.19924	5.92471e-09	2.29709e-07
Gpbar1	0.536595	1.23018	1.19697	0.0506662	0.225485
Plod2	11.0405	25.2913	1.19583	6.03636e-09	2.33482e-07
Prss46	9.60969	22.0016	1.19505	5.7944e-08	1.82155e-06
Hmgn2	2.45547	5.60667	1.19115	5.51155e-08	1.73598e-06
Sh3yl1	0.41685	0.951581	1.1908	0.00112146	0.0116988
Tbx4	0.0725043	0.16519	1.18799	0.111707	0.383844
Cox6a2	0.593788	1.35286	1.18799	0.111707	0.383844
1190005I06Rik	0.26829	0.611259	1.18799	0.111707	0.383844
Hmcn2	0.022487	0.0512332	1.18799	0.111707	0.383844
Tceal3	0.0691871	0.157633	1.18799	0.111707	0.383844
Taf9	0.760605	1.73282	1.1879	2.40803e-05	0.000413197
Mtmr7	0.131297	0.29912	1.18789	0.0222191	0.126156
Cxcl14	20.0937	45.7328	1.18648	2.03819e-08	7.1223e-07
Ppp1r12b	2.93612	6.6807	1.18609	1.02116e-08	3.81388e-07
Tiam2	0.523507	1.19004	1.18473	6.98299e-05	0.00107885
Haus8	4.76968	10.8296	1.18301	2.72743e-08	9.2144e-07
Ang	4.57686	10.3883	1.18254	6.03961e-06	0.000120971
Adam10	24.1347	54.7681	1.18223	6.29567e-09	2.42935e-07
Serpinf1	14.255	32.3007	1.1801	1.27248e-08	4.61817e-07
Dysf	0.433934	0.982492	1.17897	1.54432e-05	0.000278182
Myo1d	3.52686	7.98248	1.17845	5.28632e-08	1.6715e-06
Mfng	0.549564	1.24161	1.17585	0.00149312	0.0145331
Tnfrsf23	6.2048	13.9732	1.17121	5.04208e-08	1.60676e-06
Mtus1	2.31741	5.21745	1.17083	2.91355e-08	9.76219e-07
Adgb	0.266887	0.600437	1.16979	0.000878797	0.00948961
Slc9a5	0.265119	0.594575	1.16522	0.00371809	0.0310489
Myo18b	0.0401989	0.0901513	1.16519	0.094398	0.340913
2610203C22Rik	0.0801048	0.179645	1.16519	0.094398	0.340913
Cd101	0.124962	0.280243	1.16519	0.094398	0.340913
Oacyl	0.0829708	0.186073	1.16519	0.094398	0.340913
Tceanc	0.0855391	0.191833	1.16519	0.094398	0.340913
Wnt5b	0.122762	0.275303	1.16516	0.0383018	0.185065
Tpd52l1	0.546373	1.22528	1.16516	0.0383018	0.185065
Sgsm1	0.0641868	0.143944	1.16516	0.0383018	0.185065
RP23-335C3.10	0.0923453	0.207082	1.16509	0.282135	0.621256
Fbxo47	0.0977015	0.219093	1.16509	0.282135	0.621256
RP23-46L17.6	0.097454	0.218538	1.16509	0.282135	0.621256
Gm4076	0.447231	1.0029	1.16509	0.282135	0.621256
Coq4	0.645778	1.44603	1.16298	3.06053e-05	0.000512734
Tgm2	349.132	780.678	1.16096	7.83045e-09	2.96537e-07
Nbl1	3.10381	6.93856	1.1606	2.11763e-06	4.78274e-05
Cd300lf	20.6514	46.1399	1.15978	1.20547e-08	4.42115e-07
Mreg	2.82876	6.31866	1.15945	5.658e-06	0.000114028
Rbms3	0.335757	0.748992	1.15753	8.29572e-06	0.000161975
Skil	1.42145	3.16775	1.1561	6.36239e-08	1.98858e-06
Ypel3	2.60009	5.79406	1.15601	2.98841e-07	8.15129e-06
Psd	0.239306	0.533155	1.1557	0.0156451	0.0974991
Sgcd	0.0880375	0.195753	1.15285	0.0335099	0.167507
Cxcl16	46.6142	103.633	1.15264	1.26688e-08	4.61519e-07
Ltbp4	0.448969	0.99509	1.14821	3.33204e-05	0.000555363
Disc1	0.427834	0.947626	1.14727	0.00101686	0.0107593
Trp53cor1	0.17564	0.389016	1.14721	0.0803044	0.30404
Nuak1	7.64099	16.8922	1.14453	4.85006e-08	1.55776e-06
Sox11	0.159644	0.352828	1.1441	0.00657299	0.0494158
Krt19	0.34602	0.763676	1.14211	0.0294307	0.154846
Nr4a3	0.0732327	0.161627	1.14211	0.0294307	0.154846
Elk3	9.99299	22.0476	1.14163	3.24179e-08	1.07078e-06
Rgs12	0.462024	1.0187	1.14069	3.80711e-06	8.10392e-05
Ophn1	1.14142	2.51608	1.14035	2.12016e-07	5.96282e-06
Edil3	0.141867	0.312397	1.13884	0.000406563	0.00486085
Gt(ROSA)26Sor	4.10587	9.03994	1.13863	1.00295e-06	2.43035e-05
Ptar1	1.48129	3.25929	1.13771	0.000185176	0.00251493
Zfp260	0.714545	1.5689	1.13466	3.72677e-06	7.96413e-05
Pbxip1	15.1017	33.1575	1.13462	3.20091e-08	1.05942e-06
2023-09-05	3.49862	7.67712	1.13378	4.68864e-06	9.68907e-05
Gm13889	0.109832	0.240857	1.13287	0.227948	0.574242
Gm4890	0.115	0.252189	1.13287	0.227948	0.574242
Gm30238	0.110803	0.242985	1.13287	0.227948	0.574242
Snora26	0.0614575	0.134773	1.13287	0.227948	0.574242
Dmrta2	0.0987063	0.216458	1.13287	0.227948	0.574242
Ngef	0.0690992	0.151531	1.13287	0.227948	0.574242
Gm17259	0.0625911	0.137259	1.13287	0.227948	0.574242
Gm3636	0.147908	0.324354	1.13287	0.227948	0.574242
C630043F03Rik	0.111747	0.245056	1.13287	0.227948	0.574242
Cabp1	0.0375156	0.0822698	1.13287	0.227948	0.574242
Igf2bp1	0.0552317	0.121115	1.13281	0.068727	0.274302
Gm10762	0.763741	1.67468	1.13273	0.0259426	0.141666
Chrnb1	0.253759	0.556426	1.13273	0.0259426	0.141666
Spsb1	4.16235	9.12151	1.13187	9.69426e-08	2.94517e-06
Atf7	1.94667	4.26483	1.13148	1.17804e-07	3.4942e-06
Akirin1	44.5289	97.542	1.13128	2.3906e-08	8.14405e-07
Fam131b	0.501101	1.09582	1.12884	8.51095e-05	0.00128445
Ptprk	1.66232	3.63023	1.12686	1.90914e-06	4.35412e-05
Zfp647	0.394619	0.858157	1.12078	0.0591425	0.251719
Cyth1	14.2598	30.8978	1.11555	4.95517e-08	1.58216e-06
Galnt3	0.387078	0.837767	1.11393	0.0016303	0.0156902
Dap	20.8698	45.1242	1.11248	7.01211e-08	2.17082e-06
Cacna1d	2.70893	5.85424	1.11176	2.58632e-07	7.15036e-06
Rhoq	14.0894	30.4397	1.11135	7.15969e-08	2.20811e-06
Fam151b	2.7569	5.95372	1.11074	0.000118485	0.00172268
Pard6g	1.43161	3.09165	1.11074	5.55211e-05	0.000868498
Ltc4s	0.288921	0.623942	1.11074	0.186747	0.515771
Gm8797	0.706382	1.52548	1.11074	0.186747	0.515771
Asb2	0.077468	0.167297	1.11074	0.186747	0.515771
Sez6l2	0.146333	0.316008	1.1107	0.0181302	0.107704
Nptx2	0.272971	0.589475	1.11068	0.0511523	0.226966
Adgrg1	0.462807	0.996971	1.10714	0.00267405	0.0236012
Cx3cl1	1.64414	3.53357	1.10379	1.02925e-05	0.000196026
Prune2	1.28171	2.75262	1.10273	8.93338e-07	2.19465e-05
Tmem44	0.0542975	0.116567	1.1022	0.0444493	0.203891
Perp	0.394478	0.846871	1.1022	0.0444493	0.203891
Hoxb7	1.14608	2.45772	1.10061	0.00230502	0.0209575
Slc25a37	3.09279	6.61239	1.09626	1.98944e-07	5.70354e-06
Dennd4a	2.37552	5.07465	1.09506	5.80545e-07	1.48875e-05
Gm10451	0.252676	0.539722	1.09493	0.154702	0.458516
Doc2b	0.092588	0.19777	1.09493	0.154702	0.458516
4930432K21Rik	0.133259	0.284646	1.09493	0.154702	0.458516
C920006O11Rik	0.279623	0.597283	1.09493	0.154702	0.458516
Uhrf1bp1	5.41771	11.5722	1.09491	1.51884e-07	4.40085e-06
Ncs1	2.45706	5.24786	1.0948	2.48139e-06	5.5657e-05
Pdlim7	4.93758	10.4841	1.08633	2.17089e-07	6.09496e-06
Tle1	0.868728	1.8409	1.08343	1.95402e-06	4.43165e-05
Dnm3	0.016371	0.0346755	1.08277	0.129351	0.41037
Tmem191c	0.053981	0.114337	1.08277	0.129351	0.41037
Ttll7	0.158372	0.335435	1.08272	0.00103524	0.0109042
2610203C20Rik	0.103366	0.21893	1.08271	0.000552917	0.00638108
Slc43a1	0.162827	0.34406	1.07932	0.00690226	0.0515107
Kif26b	1.64513	3.47432	1.07853	5.47833e-07	1.41602e-05
Gpr153	0.813267	1.71657	1.07773	3.79455e-05	0.000621043
Pdzrn3	3.01843	6.36707	1.07683	7.14586e-07	1.80129e-05
Cpeb2	2.3816	5.02295	1.0766	3.1295e-07	8.52186e-06
Dok4	1.55071	3.26789	1.07543	0.000161883	0.00225308
Gdpd5	1.70708	3.59559	1.0747	3.5255e-05	0.000581065
C130046K22Rik	0.419379	0.882441	1.07325	0.109021	0.378126
Bcl11a	0.0291779	0.061395	1.07325	0.109021	0.378126
Rdh5	0.220744	0.46447	1.07321	0.0233933	0.131403
Creb3l2	8.14207	17.1273	1.07283	1.96004e-07	5.62914e-06
Fcgr2b	17.982	37.8247	1.07278	1.23181e-07	3.64043e-06
Angptl4	1.62668	3.41917	1.07172	1.05041e-05	0.000199358
Foxp1	1.22399	2.57235	1.0715	4.91708e-07	1.28643e-05
Lrch2	0.126347	0.265357	1.07054	0.00526908	0.0410338
Vgll3	8.09207	16.9792	1.06918	6.50054e-07	1.64626e-05
Trim26	2.2414	4.69814	1.06769	7.18999e-07	1.80403e-05
Prdx6	8.35458	17.4852	1.06549	1.99753e-07	5.71664e-06
Abca1	41.2374	86.2976	1.06537	1.13094e-07	3.37911e-06
Rtkn	0.647812	1.35386	1.06343	0.000293331	0.00368849
Tgfb2	0.920494	1.92354	1.06328	1.27893e-05	0.000235855
Pik3cg	4.97777	10.3937	1.06213	3.48327e-07	9.32922e-06
F630028O10Rik	2.02946	4.23644	1.06176	4.44702e-06	9.27211e-05
Actg2	5.25617	10.9581	1.05991	3.16062e-06	6.86544e-05
Gbx2	0.189135	0.394172	1.05941	0.0790364	0.300919
Spaca6	0.0634738	0.132284	1.05941	0.0790364	0.300919
Tnfsf13os	2.02472	4.21965	1.0594	0.000466832	0.00546899
Dst	1.22281	2.54779	1.05905	2.69176e-07	7.41669e-06
Fam19a5	0.515263	1.0718	1.05666	0.0133673	0.0858671
Cth	0.939831	1.95426	1.05615	0.000406958	0.004862
Mgat4a	2.70261	5.61964	1.05613	4.58891e-07	1.20916e-05
Tlr12	0.38489	0.799244	1.05419	0.0120505	0.0792531
Rap2a	28.166	58.4753	1.05387	2.11329e-07	5.95378e-06
Sephs2	24.0868	49.9965	1.05358	3.84843e-07	1.02566e-05
Fkbp5	2.20616	4.57335	1.05171	1.10265e-06	2.64052e-05
Ankrd1	38.1744	78.965	1.04861	3.31937e-07	8.96394e-06
1110019D14Rik	1.28694	2.66163	1.04837	0.00208874	0.0192599
Itga9	5.46345	11.2577	1.04303	5.5416e-07	1.42558e-05
3110057O12Rik	0.0776183	0.159887	1.04258	0.00549808	0.0426134
Pappa	0.334808	0.688279	1.03966	0.000366152	0.00442973
Cdc42bpa	0.962923	1.9761	1.03716	1.13353e-06	2.69844e-05
Adamts4	1.76408	3.61738	1.03603	1.73194e-05	0.000308903
9230110C19Rik	0.65225	1.33631	1.03475	0.030067	0.156725
Agpat9	0.586547	1.19847	1.03087	0.000509216	0.00590603
Ddit4	8.76422	17.8805	1.02869	5.06738e-06	0.000103535
Ajuba	4.67683	9.53637	1.02791	4.32715e-06	9.05698e-05
Hr	0.124828	0.254244	1.02627	0.0168426	0.102991
Glis3	0.44306	0.901806	1.02531	0.000112482	0.00165163
Shank3	0.11405	0.232091	1.02503	0.0151306	0.0949465
Gtf2ird1	0.802984	1.6337	1.0247	1.20996e-05	0.000223897
Col16a1	2.54141	5.16917	1.0243	2.07391e-06	4.6905e-05
Pcdh18	0.560415	1.13968	1.02405	4.74343e-05	0.000755793
Vldlr	0.609904	1.23594	1.01895	2.61636e-05	0.000442417
Gpr84	5.95474	12.0559	1.01763	2.32705e-05	0.000401417
Bnc2	0.223179	0.451738	1.01728	0.000472556	0.00552809
Lrpap1	45.1075	91.2661	1.01671	4.23993e-07	1.12083e-05
Serpina3n	1.98438	4.01144	1.01543	0.000366551	0.00443127
Ski	18.7323	37.8636	1.01528	5.46582e-07	1.41503e-05
Morc4	0.341366	0.689568	1.01437	0.000273289	0.00348679
2310030G06Rik	2.13656	4.30536	1.01085	0.00150725	0.014627
Gfpt2	5.35972	10.7931	1.00988	1.94608e-06	4.41993e-05
Fbxw7	1.64771	3.3179	1.00981	5.90919e-06	0.000118504
F11r	10.5812	21.2835	1.00824	1.60521e-06	3.68678e-05
2023-03-03	0.506326	1.01804	1.00765	0.000767184	0.00845824
Chst3	0.366967	0.735782	1.00363	0.000211817	0.00280599
Plxna2	1.17231	2.34834	1.00228	3.41861e-06	7.35385e-05
Cmklr1	12.9772	25.9714	1.00095	1.16802e-06	2.76857e-05
Ptgfrn	8.27924	16.5618	1.00029	8.93547e-07	2.19465e-05
Mmp14	57.3667	114.676	0.999276	6.19874e-07	1.58462e-05
Ncam1	3.23245	6.44825	0.996281	1.90528e-06	4.35141e-05
Spx	0.0592482	0.118123	0.99545	0.692096	0.91426
D930048G16Rik	0.0509074	0.101494	0.99545	0.692096	0.91426
Gm10369	0.100485	0.200336	0.99545	0.692096	0.91426
Gm43328	0.0804437	0.160381	0.99545	0.692096	0.91426
Mccc1os	0.0112785	0.0224859	0.99545	0.692096	0.91426
Gm15983	0.0239627	0.0477744	0.99545	0.692096	0.91426
Prob1	0.0137019	0.0273175	0.99545	0.692096	0.91426
Necab2	0.0453266	0.0903678	0.99545	0.692096	0.91426
Ighv1-11	0.32865	0.655231	0.99545	0.692096	0.91426
Gm10548	0.0397643	0.0792782	0.99545	0.692096	0.91426
Amhr2	0.0421008	0.0839365	0.99545	0.692096	0.91426
Myl7	0.195519	0.389807	0.99545	0.692096	0.91426
Acox2	0.0237946	0.0474394	0.99545	0.692096	0.91426
Gm15717	0.3334	0.6647	0.99545	0.692096	0.91426
Zfp423	0.0160843	0.0320672	0.99545	0.692096	0.91426
Grin2c	0.0211624	0.0421915	0.99545	0.692096	0.91426
Pla2g2d	0.0369613	0.0736899	0.99545	0.692096	0.91426
Klrb1b	0.0272968	0.0544217	0.99545	0.692096	0.91426
4933440N22Rik	0.0443167	0.0883542	0.99545	0.692096	0.91426
Gm11175	0.212442	0.423547	0.99545	0.692096	0.91426
H2-Oa	0.052843	0.105353	0.99545	0.692096	0.91426
Gm6556	0.0505284	0.100739	0.99545	0.692096	0.91426
Tcp10b	0.0286102	0.0570402	0.99545	0.692096	0.91426
Spock2	0.013549	0.0270127	0.99545	0.692096	0.91426
Bik	0.122329	0.243888	0.99545	0.692096	0.91426
B230377A18Rik	0.146928	0.292901	0.995304	0.319467	0.664989
Ceacam16	0.176404	0.351661	0.995304	0.319467	0.664989
Nkapl	0.197143	0.393004	0.995304	0.319467	0.664989
4930550C14Rik	0.233161	0.464806	0.995304	0.319467	0.664989
6330403A02Rik	0.0405825	0.0809012	0.995304	0.319467	0.664989
4932441J04Rik	0.0602004	0.120009	0.995304	0.319467	0.664989
Klrc1	0.109416	0.21812	0.995304	0.319467	0.664989
Slco5a1	0.0478218	0.0953313	0.995283	0.0236976	0.132427
Vgf	0.127992	0.255148	0.995281	0.0768534	0.29516
Pnma2	0.0843536	0.168156	0.995281	0.0768534	0.29516
2410018L13Rik	0.107053	0.213406	0.995281	0.0768534	0.29516
Mn1	0.295546	0.589159	0.995276	0.00425433	0.0346389
Lama1	0.151519	0.302047	0.995274	0.0170083	0.103864
Rep15	0.277668	0.553516	0.995267	0.175453	0.495309
Murc	0.224676	0.447879	0.995267	0.175453	0.495309
Gm15910	0.155329	0.309641	0.995267	0.175453	0.495309
6330403L08Rik	0.464918	0.926785	0.995261	0.000217139	0.00285844
Tnk2	2.41687	4.81789	0.99526	3.84058e-06	8.1645e-05
Fhl2	5.7403	11.4429	0.99526	1.15432e-05	0.000215068
Bdnf	0.408254	0.81383	0.995259	0.00140418	0.013858
Gnao1	0.0588415	0.117296	0.995251	0.104849	0.367252
Kbtbd8	0.42739	0.851968	0.995248	0.00365246	0.0306507
Gm21986	0.0622531	0.124093	0.995206	0.258407	0.590666
Runx1t1	0.0116903	0.0233031	0.995206	0.517394	0.807711
Slc25a47	0.109603	0.218479	0.995206	0.517394	0.807711
AI661453	0.0568074	0.113238	0.995206	0.258407	0.590666
Slc17a7	0.0588852	0.11738	0.995206	0.517394	0.807711
Tfr2	0.0195973	0.0390646	0.995206	0.517394	0.807711
Slc25a27	0.0644077	0.128388	0.995206	0.517394	0.807711
Ccdc65	0.183136	0.365057	0.995206	0.258407	0.590666
3110083C13Rik	0.202177	0.403013	0.995206	0.517394	0.807711
Gm29609	0.145799	0.290631	0.995206	0.146673	0.443119
Col4a3	0.0158789	0.0316524	0.995206	0.517394	0.807711
Zc3h12b	0.0740221	0.147553	0.995206	0.0575192	0.247789
Lppr3	0.041299	0.0823241	0.995206	0.258407	0.590666
Gm4691	0.183622	0.366026	0.995206	0.258407	0.590666
4930452B06Rik	0.193656	0.386027	0.995206	0.146673	0.443119
Zfp575	0.0631389	0.125859	0.995206	0.517394	0.807711
Gal3st2	0.0497738	0.0992174	0.995206	0.517394	0.807711
Axdnd1	0.027739	0.055294	0.995206	0.517394	0.807711
E030042O20Rik	0.121278	0.241751	0.995206	0.517394	0.807711
Gm2399	0.759051	1.51307	0.995206	0.517394	0.807711
1700055D18Rik	0.043624	0.0869512	0.995085	0.401742	0.750742
Gm12359	0.0995561	0.198435	0.995085	0.401742	0.750742
Tm4sf5	0.161491	0.321884	0.995085	0.401742	0.750742
Rab9b-ps1	0.38081	0.75903	0.995085	0.401742	0.750742
RP23-335G1.1	0.0354378	0.0706345	0.995085	0.401742	0.750742
Gm43102	0.099299	0.197923	0.995085	0.401742	0.750742
Gm15317	0.330144	0.658043	0.995085	0.401742	0.750742
Gm37285	0.202608	0.403839	0.995085	0.401742	0.750742
Ggt5	0.039127	0.0779878	0.995085	0.401742	0.750742
Slc2a4rg-ps	0.056026	0.111671	0.995085	0.401742	0.750742
Gm11642	0.131153	0.261348	0.994719	1	1
Pou4f1	0.0110045	0.0219285	0.994719	1	1
6430571L13Rik	0.0188156	0.0374936	0.994719	1	1
Rgsl1	0.00924649	0.0184254	0.994719	1	1
Ighv14-4	0.0843675	0.168118	0.994719	1	1
Ccdc87	0.0182445	0.0363557	0.994719	1	1
Gm16485	0.0144884	0.028871	0.994719	1	1
Gm26670	0.0175562	0.0349842	0.994719	1	1
RP24-143K11.1	0.0810496	0.161507	0.994719	1	1
Gm10479	0.18147	0.361613	0.994719	1	1
Ccdc38	0.0107024	0.0213266	0.994719	1	1
Ebf3	0.007846	0.0156347	0.994719	1	1
Dll1	0.00954787	0.019026	0.994719	1	1
D930007J09Rik	0.146838	0.292603	0.994719	1	1
RP23-259J8.5	0.0275584	0.0549155	0.994719	1	1
1700030C10Rik	0.0361348	0.0720056	0.994719	1	1
Mkrn1-ps1	0.0415161	0.0827288	0.994719	1	1
Gm14411	0.0631371	0.125813	0.994719	1	1
G6pd2	0.0245772	0.0489749	0.994719	1	1
Ovgp1	0.0143729	0.0286409	0.994719	1	1
Amd-ps5	0.0583492	0.116272	0.994719	1	1
Hmgb1-ps9	0.0890545	0.177458	0.994719	1	1
Rab11fip4os1	0.0263865	0.0525803	0.994719	1	1
Dmrt2	0.0245877	0.0489957	0.994719	1	1
Gm28386	0.03121	0.062192	0.994719	1	1
Gm16008	0.039337	0.0783865	0.994719	1	1
RP23-4F16.12	0.00986282	0.0196536	0.994719	1	1
F420014N23Rik	0.0240849	0.0479937	0.994719	1	1
Ppp1r36	0.0402142	0.0801345	0.994719	1	1
Gm14023	0.0324017	0.0645665	0.994719	1	1
Gm43690	0.216945	0.432305	0.994719	1	1
Ppp1r1a	0.0445617	0.0887977	0.994719	1	1
BC030499	0.00868171	0.0173	0.994719	1	1
Sox2	0.0280541	0.0559033	0.994719	1	1
Xirp2	0.00414207	0.00825388	0.994719	1	1
RP24-144C5.1	0.0173295	0.0345324	0.994719	1	1
Rps2-ps6	0.0866477	0.172662	0.994719	1	1
Wdr63	0.0156092	0.0311044	0.994719	1	1
Proscos	0.0450135	0.0896981	0.994719	1	1
Tbx10	0.0324746	0.0647119	0.994719	1	1
Gm26577	0.0264228	0.0526525	0.994719	1	1
RP24-470M22.10	0.0315686	0.0629065	0.994719	1	1
6820402A03Rik	0.0217435	0.0433282	0.994719	1	1
Scd4	0.0142982	0.0284918	0.994719	1	1
Rbm3os	0.0528456	0.105305	0.994719	1	1
Slc6a12	0.0130974	0.0260992	0.994719	1	1
Gm37642	0.0332607	0.0662784	0.994719	1	1
Kcnt2	0.00681315	0.0135765	0.994719	1	1
RP24-186G5.4	0.0271309	0.0540635	0.994719	1	1
Gm15731	0.0262904	0.0523886	0.994719	1	1
Gm12504	0.0227463	0.0453264	0.994719	1	1
D630023F18Rik	0.0189889	0.0378391	0.994719	1	1
RP23-336I5.8	0.0833921	0.166175	0.994719	1	1
Pou3f4	0.0197088	0.0392736	0.994719	1	1
Bcl6b	0.013704	0.0273078	0.994719	1	1
2900052L18Rik	0.0363396	0.0724137	0.994719	1	1
Ripply3	0.0376926	0.0751097	0.994719	1	1
Gm17868	0.0863882	0.172145	0.994719	1	1
Optc	0.0109626	0.0218452	0.994719	1	1
Pcdh17	0.00606871	0.0120931	0.994719	1	1
Gm11963	0.115415	0.229986	0.994719	1	1
Gm12352	0.0759307	0.151307	0.994719	1	1
Nox1	0.014793	0.0294778	0.994719	1	1
Klra6	0.0517091	0.10304	0.994719	1	1
Amy1	0.0145468	0.0289874	0.994719	1	1
Spata33	0.111404	0.221994	0.994719	1	1
Doc2g	0.0107743	0.0214699	0.994719	1	1
Chd7	1.09607	2.17953	0.991675	4.69997e-06	9.70017e-05
G630090E17Rik	2.45337	4.85845	0.98573	0.000394433	0.00473319
Tlr2	19.3118	38.2107	0.984496	1.72206e-06	3.94403e-05
Wars2	0.415546	0.822183	0.984452	0.000668323	0.00753146
Tbc1d12	2.4944	4.93146	0.983319	3.03487e-05	0.000508957
Msrb3	8.32338	16.4541	0.983204	2.53793e-06	5.66908e-05
Ngf	1.969	3.88973	0.982209	0.00014271	0.00202585
Boc	1.06845	2.11017	0.981846	0.000154681	0.00216579
Gpr162	0.356365	0.702993	0.980152	0.00188466	0.0177193
Clock	1.68072	3.31163	0.978465	3.16205e-06	6.86544e-05
Adam19	8.19995	16.1375	0.976734	1.99035e-06	4.50778e-05
Vhl	7.77964	15.2987	0.97563	4.37891e-06	9.15356e-05
Scoc	11.3023	22.2237	0.975487	6.85556e-06	0.000136308
Msantd3	1.58025	3.10678	0.975267	0.000167364	0.00230767
Map9	0.242161	0.475181	0.972513	0.00855414	0.0611914
Fam160a1	0.190571	0.373563	0.97102	0.0102955	0.0697968
Cdkn2b	7.41269	14.5291	0.970874	3.9438e-05	0.000642208
Gm20521	3.93845	7.7125	0.96957	0.000361097	0.00437834
Dcbld2	1.52741	2.98936	0.968751	9.39527e-06	0.000180842
Rcor2	0.282479	0.550856	0.963534	0.0264948	0.143193
Gm26569	0.741644	1.44627	0.963534	0.0264948	0.143193
Emilin1	7.20019	14.0289	0.962292	2.85238e-06	6.28526e-05
Pkp2	1.64279	3.19952	0.961704	4.92959e-05	0.00078087
Agap1	2.23687	4.35063	0.959742	3.0015e-06	6.57781e-05
Thbs1	246.189	478.605	0.959068	1.45407e-06	3.38741e-05
Myh11	0.504493	0.979673	0.957465	0.00143079	0.014044
Fmnl3	8.1234	15.7733	0.957329	4.02308e-06	8.48598e-05
Ttll3	0.109966	0.213444	0.956803	0.043063	0.20088
Krt7	0.127534	0.247545	0.956803	0.043063	0.20088
Plekhg3	8.75484	16.9881	0.956371	4.42983e-06	9.24813e-05
Pde2a	1.22758	2.37749	0.953615	0.0001724	0.00236509
Lrig3	1.9941	3.86154	0.953437	9.84669e-05	0.00146566
Stbd1	4.85553	9.3969	0.952556	1.29505e-05	0.000238559
Adcy5	0.139956	0.270788	0.952188	0.05607	0.243804
Synpo2	0.0428879	0.0829797	0.952188	0.05607	0.243804
Slc6a9	0.56075	1.08252	0.948964	0.000360417	0.00437335
Sowahc	8.6491	16.677	0.94724	6.14565e-06	0.000122792
Wdr81	4.16142	8.02047	0.94661	4.23131e-06	8.87921e-05
Arntl	4.4695	8.6127	0.946354	3.36467e-05	0.000559656
Mettl4	1.9855	3.82423	0.945666	0.000839875	0.00914818
Ust	1.79091	3.4493	0.945608	0.000125842	0.00182314
Tmem87b	3.8256	7.36535	0.945066	6.49555e-06	0.000129307
Gm5141	0.322213	0.620158	0.944622	0.0139437	0.0888123
Paqr3	0.265895	0.511117	0.9428	0.00406743	0.0335702
4930486L24Rik	0.59209	1.13815	0.9428	0.085967	0.318954
Naip2	21.8345	41.8608	0.938988	3.34637e-06	7.23918e-05
Gm13391	0.565112	1.08323	0.938726	0.100087	0.35679
Dcbld1	0.153486	0.294196	0.93867	0.0235088	0.13187
Xlr	0.582455	1.11466	0.936381	0.0262662	0.142763
Fez1	0.256703	0.491258	0.936381	0.0262662	0.142763
Tia1	0.194592	0.372391	0.936369	0.000218014	0.00286764
Rnf149	125.404	239.821	0.935376	2.7478e-06	6.10439e-05
Mid2	0.316872	0.605779	0.934892	0.0016347	0.0157232
Zc3h6	0.227108	0.433874	0.933898	0.0294287	0.154846
Cebpa	32.7898	62.626	0.933514	3.4501e-06	7.4118e-05
Ntn4	1.85557	3.53578	0.930167	0.000154205	0.00216286
Gm14410	1.55539	2.96378	0.930162	0.00129243	0.0129275
Pomgnt2	0.827923	1.57759	0.930151	0.0105648	0.0711781
Mr1	2.89744	5.51965	0.929797	1.12553e-05	0.000211658
AU020206	21.7367	41.4011	0.929539	4.94031e-06	0.000101125
Lrrk2	2.66337	5.07027	0.928809	9.6329e-06	0.000184544
Tnik	0.0754126	0.143498	0.928148	0.0115867	0.0766674
Pfkfb3	3.46302	6.58677	0.927541	5.79263e-06	0.000116453
1810032O08Rik	0.382272	0.726303	0.925971	0.0127332	0.0825997
Fhl1	0.779276	1.48041	0.925795	0.000301548	0.00377433
Eya4	1.03646	1.96774	0.92488	0.000398192	0.00477478
Krt80	1.33322	2.52806	0.923122	0.00526673	0.0410338
S100a16	1.30886	2.48082	0.922508	0.00028703	0.00363099
Firre	0.336795	0.638279	0.922318	0.00127196	0.0127698
Flnb	29.0904	55.1152	0.921905	4.00673e-06	8.46246e-05
Ppp1r3b	6.88506	13.0415	0.921563	1.43854e-05	0.000262613
Tmsb15l	0.604654	1.14514	0.921341	0.163583	0.473885
Tyro3	0.5428	1.02607	0.91864	0.000695508	0.0077573
Thnsl1	0.408489	0.769885	0.914344	0.00273127	0.0240188
Myl9	24.9965	47.1002	0.914006	9.05539e-06	0.000174713
Tmem120b	1.03712	1.95397	0.913822	0.000861121	0.00932923
Sulf2	9.19668	17.3161	0.912925	7.2552e-06	0.000143552
Macrod2	0.0615046	0.11579	0.912744	0.0622085	0.261529
Ttc23	0.14834	0.278643	0.90951	0.029006	0.153013
Psph	1.39165	2.61311	0.908967	0.000166465	0.00229722
Prdm1	2.23721	4.19825	0.908091	4.22326e-05	0.000683615
Fam109b	0.461204	0.865296	0.907787	0.00355897	0.0300281
Cyb561	0.469597	0.881041	0.907787	0.00355897	0.0300281
BC051226	0.567192	1.06413	0.907772	0.0713755	0.282244
A430046D13Rik	0.491074	0.921326	0.907772	0.0713755	0.282244
I830077J02Rik	1.30709	2.44927	0.905993	0.00135829	0.0134786
Akap7	1.48042	2.77286	0.905374	0.000190921	0.00257363
Gpr157	6.5221	12.2152	0.905272	1.83941e-05	0.000324166
Ptgs1	10.073	18.8589	0.904748	1.01237e-05	0.000193264
Atp5s	1.90344	3.56211	0.904124	0.00409181	0.0336861
Gtf2h2	3.51305	6.5739	0.904028	3.39447e-05	0.000562315
RP23-348K12.3	1.19872	2.24227	0.903463	0.00150249	0.0145982
Spire1	4.53474	8.48222	0.903422	1.54081e-05	0.000278182
Igsf10	0.0360759	0.0674231	0.902205	0.235318	0.584915
Cabyr	0.157181	0.293759	0.902205	0.235318	0.584915
Soat2	0.348289	0.650904	0.902158	0.0822399	0.309067
Cables1	0.15864	0.296476	0.902158	0.0822399	0.309067
Mgst2	0.175603	0.328176	0.902158	0.0822399	0.309067
Adamtsl4	0.973614	1.81953	0.902143	0.000686808	0.00767077
Itgal	16.0509	29.9898	0.901821	7.12807e-06	0.000141209
Peli3	0.222096	0.413856	0.897947	0.0411278	0.194744
Icosl	0.962846	1.79418	0.897947	0.00509372	0.039873
Tiam1	1.1592	2.1584	0.896831	4.49291e-05	0.000724381
Fbxl16	0.497578	0.92578	0.895745	0.0189088	0.11136
H2-DMb2	0.686193	1.27671	0.895745	0.0189088	0.11136
Zfp51	1.66403	3.09601	0.89573	0.00154742	0.0149721
Efna2	0.406062	0.755468	0.895671	0.095186	0.34315
Ahdc1	0.563286	1.04746	0.894955	0.000278889	0.00354246
Nupr1	2.77229	5.15422	0.894674	7.64319e-05	0.00117306
Irak2	9.20895	17.1195	0.894532	1.12562e-05	0.000211658
Pogk	1.04722	1.94601	0.893948	3.03075e-05	0.000508791
Palld	8.07425	14.9979	0.893357	1.06022e-05	0.000200518
Clstn2	0.0675776	0.125102	0.888485	0.286221	0.626034
Ankrd66	0.305659	0.565846	0.888485	0.286221	0.626034
Lingo1	0.0482755	0.0893691	0.888485	0.286221	0.626034
Pcdhga12	0.0428092	0.0792497	0.888485	0.286221	0.626034
A330035P11Rik	0.0757412	0.140214	0.888485	0.286221	0.626034
Pcdhb16	0.0772777	0.143059	0.888485	0.286221	0.626034
A530084C06Rik	0.12618	0.233588	0.888485	0.286221	0.626034
Fam129c	0.0636169	0.117769	0.888485	0.286221	0.626034
Ccdc173	0.288845	0.53466	0.888326	0.110704	0.382334
Gpr35	3.18153	5.88861	0.888205	1.79165e-05	0.000316892
Asns	9.8579	18.2409	0.887827	2.21964e-05	0.000386574
Picalm	120.818	223.542	0.88771	8.00493e-06	0.000157051
Tnfrsf12a	61.6999	114.159	0.887699	1.46542e-05	0.000267222
Arhgap24	3.55703	6.57643	0.886631	2.26503e-05	0.000392798
Zfp9	1.48098	2.73699	0.886036	0.000278301	0.00354051
Ppp1r13l	2.46637	4.55779	0.885943	0.000163432	0.00227075
Fkbp10	18.8724	34.8733	0.885844	1.25391e-05	0.000231504
Clmn	0.19772	0.365306	0.885648	0.00988045	0.0675454
Fntb	1.14794	2.11725	0.883149	0.000697816	0.00776708
Fstl1	57.1222	105.218	0.881257	9.5852e-06	0.000183846
Zfp563	0.822885	1.51419	0.879786	0.0117391	0.0774552
Nphp4	0.194409	0.35773	0.879777	0.0356793	0.175688
Zfp619	0.434896	0.799513	0.878451	0.00651879	0.0491672
Chac1	2.7134	4.98755	0.878231	0.00180754	0.0170731
Nim1k	0.23295	0.427717	0.876633	0.0128291	0.0830652
Aqp9	0.107581	0.197527	0.876633	0.0684938	0.273644
Runx2	0.770556	1.41425	0.876068	0.000125475	0.00182107
Epb41l3	1.13716	2.08495	0.874575	0.00148178	0.0144685
Ltbp1	2.111	3.86841	0.873815	3.48365e-05	0.000575916
Gpr183	2.29412	4.20187	0.873088	0.000661672	0.00750784
Mdfi	0.563741	1.03185	0.872123	0.00434427	0.035073
Hip1r	0.373483	0.683606	0.872123	0.00434427	0.035073
Tatdn1	2.57603	4.71425	0.871877	0.00340755	0.0289758
B3gnt8	1.32633	2.42657	0.871481	0.000137626	0.00197323
Tinagl1	3.72003	6.80344	0.87095	4.94535e-05	0.000782606
Chil3	0.166889	0.304961	0.86974	0.352234	0.705058
1700088E04Rik	0.039199	0.0716297	0.86974	0.352234	0.705058
Gm37893	0.14203	0.259536	0.86974	0.352234	0.705058
Clcn1	0.0437471	0.0799406	0.86974	0.352234	0.705058
St8sia2	0.059708	0.109106	0.86974	0.352234	0.705058
Neurl1a	0.235407	0.430155	0.869697	0.0785181	0.299505
Lekr1	0.117904	0.215444	0.869697	0.0785181	0.299505
Prss16	0.184257	0.336684	0.869675	0.152171	0.453672
Sccpdh	1.27369	2.32641	0.869087	0.000186383	0.00252706
Fads3	6.49391	11.8547	0.868305	6.54355e-05	0.00101481
Ms4a6c	74.6164	136.112	0.867233	1.46945e-05	0.000267657
Tmbim1	6.62789	12.0862	0.866741	1.67329e-05	0.000299427
Trp53inp2	15.505	28.2707	0.866571	1.75778e-05	0.000312145
B4galt1	43.1354	78.6411	0.866412	1.47714e-05	0.000268706
Phldb1	2.07481	3.77526	0.863599	4.87634e-05	0.000775346
Gng4	0.298804	0.54309	0.861991	0.0903745	0.331146
Calr3	0.386854	0.703124	0.861991	0.0903745	0.331146
Chst11	41.7071	75.744	0.860841	1.59065e-05	0.000286211
Bmpr2	4.65578	8.45382	0.860579	2.13761e-05	0.000374289
Zdhhc14	5.81495	10.5581	0.860508	9.93395e-05	0.00147595
P3h4	11.907	21.6063	0.859648	5.24338e-05	0.000825756
RP23-181P23.1	0.95853	1.7371	0.857783	0.0577496	0.248256
Zfp820	0.343463	0.62244	0.857783	0.0577496	0.248256
6330549D23Rik	0.0886487	0.16065	0.857747	0.180027	0.503327
Lgi3	0.199543	0.361613	0.857747	0.180027	0.503327
Ssh2	1.76412	3.19576	0.857212	4.04772e-05	0.00065716
Cyr61	119.116	215.75	0.856996	1.71523e-05	0.000306259
Epm2a	1.46581	2.65493	0.856979	0.00136466	0.0135253
Cpeb4	10.4266	18.8795	0.856555	2.35589e-05	0.000405531
Trac	1.49474	2.7038	0.855097	0.0389822	0.187032
Slc45a3	0.594881	1.07574	0.85466	0.00300909	0.0259672
Ube2v2	0.640554	1.15833	0.85466	0.00300909	0.0259672
1700009N14Rik	0.733678	1.32546	0.853273	0.104469	0.366792
Dennd5b	0.181303	0.326997	0.850875	0.00399917	0.0330739
Pcolce2	3.22601	5.81722	0.850582	0.000153044	0.00214843
Zfp677	0.999356	1.80142	0.850067	0.00146035	0.0142911
Ppapdc1b	2.74217	4.94204	0.849787	0.000168506	0.00232145
Dusp13	0.259627	0.46778	0.849389	0.0437476	0.2025
Snhg4	0.383368	0.689921	0.847701	0.0184736	0.109271
Pfkl	26.3415	47.3347	0.845559	2.52216e-05	0.000430658
Sertad4	0.987836	1.77398	0.844643	0.00101043	0.0106982
Igkv1-117	0.713911	1.28093	0.84338	0.439814	0.786878
Chrna1os	0.245882	0.441174	0.84338	0.439814	0.786878
Itgb4	0.0309264	0.0554897	0.84338	0.439814	0.786878
Col9a3	0.0497877	0.0893314	0.84338	0.439814	0.786878
Gm42918	0.182544	0.32753	0.84338	0.439814	0.786878
Ccdc40	0.0317015	0.0568803	0.84338	0.439814	0.786878
Gm42462	0.211607	0.379675	0.84338	0.439814	0.786878
Gm37309	0.175973	0.315739	0.84338	0.439814	0.786878
Kcnj10	0.106684	0.191407	0.843301	0.214446	0.556808
Hdx	0.0509011	0.0913197	0.84323	0.121317	0.405904
Oaz2	4.17274	7.4844	0.842892	8.2887e-05	0.0012544
Smurf2	6.60735	11.8284	0.840107	4.24355e-05	0.000686217
Tsen34	1.7728	3.16936	0.838159	0.000198699	0.00265868
Hexb	196.903	351.718	0.836929	2.47864e-05	0.000424111
Rassf2	5.51907	9.85058	0.835782	3.51424e-05	0.000579796
Tubb4a	0.491935	0.877415	0.834793	0.0857668	0.318574
Gpatch4	1.7929	3.19429	0.833203	0.00052384	0.006067
Nrg1	0.384028	0.683519	0.831771	0.141576	0.432781
Arl4c	9.13017	16.2367	0.830543	4.26119e-05	0.000688385
Upp2	0.153779	0.273225	0.829235	0.06291	0.26362
Fgd3	9.50042	16.8771	0.829007	4.63398e-05	0.000741255
Tsku	2.65917	4.72249	0.828572	0.000137438	0.00197323
Extl3	16.5618	29.4076	0.828327	3.93376e-05	0.000641214
Lims2	2.49474	4.42812	0.827805	0.00374485	0.0312403
Angptl2	2.05605	3.64465	0.825905	0.00016914	0.00232624
Slc27a3	0.276351	0.489689	0.825365	0.0475429	0.214695
Fam210b	6.17214	10.9367	0.825338	0.00013814	0.00197507
Ldb3	0.507178	0.898685	0.825323	0.00736243	0.0543472
1500002C15Rik	0.12179	0.215797	0.825281	0.257411	0.590515
Prkcz	0.0583033	0.103306	0.825281	0.257411	0.590515
Tmem263	5.72589	10.1206	0.821723	0.000151045	0.00212402
Ptprm	1.36732	2.41594	0.821228	0.0009466	0.0101145
Fermt2	18.775	33.1684	0.820992	4.96991e-05	0.000785728
Zfhx3	1.1704	2.06592	0.819783	0.000162207	0.00225566
Cd248	10.9965	19.4053	0.819412	0.000116372	0.00169499
Gadd45a	5.86878	10.3545	0.819125	0.000131694	0.00189779
Kdr	1.79504	3.16679	0.819007	0.000216752	0.00285566
Luzp1	4.03425	7.11475	0.818513	5.14386e-05	0.000812441
Gm13375	0.878107	1.54853	0.818434	0.166093	0.478192
2010001A14Rik	0.983518	1.73436	0.818378	0.0534609	0.235101
Zfp182	0.381511	0.671964	0.816659	0.00425559	0.0346389
Gm14326	1.70783	3.00727	0.816291	0.00246108	0.0219957
Runx1	2.37089	4.1741	0.816035	8.20816e-05	0.00124783
Gja1	8.24888	14.5178	0.815555	0.000136156	0.0019569
Piga	0.319876	0.562632	0.814682	0.00281566	0.0244795
Ccdc138	0.403404	0.709541	0.814663	0.113782	0.388597
Foxf2	1.75769	3.0902	0.814023	0.00451452	0.036214
Smim3	17.4455	30.6613	0.813566	0.000101669	0.00150781
Slc46a1	2.31013	4.05941	0.813296	0.000626855	0.00714826
Casc4	0.376603	0.661734	0.813207	0.0022041	0.020201
Arfgap1	2.28577	4.01627	0.813172	0.000102251	0.00151231
Pygl	16.4306	28.8678	0.813078	5.86262e-05	0.000916189
Gpc1	17.9163	31.4702	0.812716	5.17147e-05	0.00081601
Etv1	0.180739	0.317212	0.811542	0.0117157	0.077332
Sh3pxd2a	5.30887	9.30814	0.810087	7.47948e-05	0.0011501
Nradd	3.59054	6.29517	0.810043	0.000701943	0.00779171
Grina	156.5	274.275	0.809465	4.58232e-05	0.000734263
Slc35a4	5.35737	9.3851	0.808848	8.82517e-05	0.00132329
Strbp	0.386639	0.67715	0.80849	0.000942741	0.0100798
Shf	0.411183	0.719716	0.807647	0.0195408	0.114174
Socs6	3.12329	5.45838	0.805407	9.39471e-05	0.0014061
Arhgap29	3.69613	6.4574	0.80494	9.49856e-05	0.00142034
Ttc19	1.57172	2.74361	0.803727	0.000656223	0.00745704
Cd33	2.69837	4.708	0.803024	0.000146561	0.00206991
Garnl3	0.095256	0.166156	0.802656	0.0681784	0.272976
Gm26674	0.928538	1.61966	0.802656	0.0681784	0.272976
Plek2	0.583049	1.01699	0.802622	0.13189	0.413344
Scx	0.406235	0.708584	0.802622	0.311691	0.655844
Gm10020	0.75038	1.30886	0.802622	0.311691	0.655844
Zfp354a	0.0886531	0.154635	0.802622	0.13189	0.413344
4930426L09Rik	0.632602	1.10343	0.802622	0.13189	0.413344
Enox1	0.132041	0.230315	0.802622	0.311691	0.655844
Btc	0.0608015	0.106054	0.802622	0.311691	0.655844
Trim29	3.01682	5.26212	0.802617	0.000938258	0.0100517
Thsd1	0.237365	0.414025	0.802613	0.026396	0.143158
Rnf170	0.248704	0.433802	0.802606	0.0214134	0.122694
Egr3	0.48888	0.852723	0.802595	0.195974	0.527398
Acrbp	0.122306	0.213331	0.802595	0.195974	0.527398
9430034N14Rik	0.0609699	0.106342	0.802541	0.559728	0.836739
Pcdh11x	0.00913329	0.01593	0.802541	0.559728	0.836739
Efcab5	0.0305051	0.0532061	0.802541	0.559728	0.836739
Gm26735	0.0871163	0.151946	0.802541	0.559728	0.836739
Prkcg	0.051146	0.0892074	0.802541	0.559728	0.836739
A430035B10Rik	0.0382832	0.0667724	0.802541	0.559728	0.836739
C430014B12Rik	0.0458334	0.0799412	0.802541	0.559728	0.836739
Gm5297	0.197072	0.343727	0.802541	0.559728	0.836739
Gm684	0.182717	0.318689	0.802541	0.559728	0.836739
Tmem45a	1.63732	2.85179	0.800528	0.00248742	0.0221703
Pole3	9.69379	16.8788	0.800083	0.000201449	0.00268885
P2ry13	1.52887	2.66107	0.799536	0.00614691	0.0468396
Cpne8	1.01657	1.76902	0.799235	0.0017116	0.0163184
Glipr2	14.1694	24.6553	0.799117	0.000139769	0.00198951
Tcaf2	0.546513	0.950367	0.798228	0.0126787	0.0823844
Ikbip	4.34056	7.54695	0.798011	0.000170939	0.00234702
Endod1	7.76895	13.5061	0.797815	0.00013608	0.0019569
Slc9a7	0.968928	1.68416	0.79757	0.00417301	0.0341646
Pdzk1ip1	0.559227	0.971867	0.797325	0.0235072	0.13187
Lrrfip1	12.11	21.0315	0.796352	6.63969e-05	0.00102679
Plekha8	1.2563	2.17943	0.794772	0.000950135	0.0101456
Sec14l1	12.4847	21.6502	0.79422	7.5019e-05	0.00115246
Ankrd54	0.883726	1.5325	0.794214	0.00180456	0.0170548
Col5a2	35.5094	61.5721	0.794073	6.04589e-05	0.000943924
Arfgef3	0.16149	0.279931	0.793629	0.0773406	0.296472
Gsto1	27.7321	47.9682	0.790522	9.7447e-05	0.00145447
Sorbs1	2.55133	4.4128	0.790444	0.00139005	0.0137352
Jade1	0.765185	1.32258	0.789469	0.000446711	0.00525216
Star	0.93143	1.60918	0.788806	0.0150015	0.0943546
5033430I15Rik	0.691149	1.19402	0.788755	0.153582	0.45654
Slc13a3	0.113247	0.195643	0.788755	0.153582	0.45654
Mcfd2	30.1196	52.0019	0.787864	7.88011e-05	0.00120488
Mpzl1	1.88611	3.25439	0.786976	0.000661289	0.00750784
Nckap5l	3.43476	5.92529	0.786676	0.000361562	0.00438071
Tmem147os	0.979664	1.68999	0.786654	0.0651021	0.26659
Rai14	27.5877	47.5776	0.786259	8.28693e-05	0.0012544
Mdfic	10.3649	17.8529	0.784456	8.59499e-05	0.00129354
Ppard	5.15648	8.88067	0.784283	0.000184584	0.00251108
Gys1	5.00733	8.62214	0.784005	0.000174257	0.00238454
2700038G22Rik	0.382718	0.658904	0.783784	0.232679	0.581126
Dgat2	0.281896	0.485323	0.783784	0.232679	0.581126
Mettl21b	0.233375	0.401788	0.783784	0.232679	0.581126
Lppos	0.39585	0.681511	0.783784	0.232679	0.581126
BC049715	0.0648622	0.111669	0.783784	0.232679	0.581126
RP23-20L3.2	0.168852	0.290703	0.783784	0.232679	0.581126
Fam110b	0.105538	0.181694	0.783746	0.0880127	0.325357
Ms4a6b	7.89984	13.5992	0.783622	0.000114845	0.00168026
Dixdc1	0.141641	0.243526	0.781837	0.025317	0.138949
Pdf	4.13434	7.10765	0.781714	0.00125333	0.0127408
Pcdh7	1.12499	1.93394	0.781633	0.000235691	0.00308025
Ext1	10.035	17.2393	0.780662	0.000106508	0.00156958
Dusp14	0.457626	0.785553	0.779541	0.0314496	0.16201
Tcf24	0.151988	0.260893	0.779501	0.123095	0.409695
Kif21a	0.383095	0.657112	0.778437	0.0178629	0.106588
Hsd17b12	25.7784	44.1776	0.777153	0.000107134	0.00157737
Ccsap	1.37091	2.34927	0.777079	0.00258899	0.0229375
Cnnm4	2.03691	3.48733	0.775742	0.000800457	0.00878346
RP23-144N15.10	0.30382	0.519156	0.772953	0.381255	0.72945
Rps6ka6	0.0474752	0.0811238	0.772953	0.381255	0.72945
Kcnc3	0.0769097	0.131421	0.772953	0.381255	0.72945
4930515G01Rik	0.323798	0.553294	0.772953	0.381255	0.72945
Samd15	0.0977666	0.16706	0.772953	0.381255	0.72945
Gm43681	0.212179	0.362563	0.772953	0.381255	0.72945
Flywch2	0.507931	0.867872	0.772849	0.179719	0.503275
Creg2	4.23343	7.23081	0.77233	0.000292241	0.00367763
Armcx4	0.872946	1.48848	0.769879	0.00256269	0.022754
Dtwd2	0.222045	0.378089	0.767874	0.083317	0.311821
Kctd7	1.48759	2.5312	0.766846	0.00183888	0.0173389
Crip2	3.73021	6.34685	0.766783	0.000980528	0.0104087
Cd276	4.50755	7.66834	0.766571	0.000325518	0.00402792
Pdgfrb	2.3789	4.04657	0.766408	0.000464016	0.00544382
Trpc1	0.100976	0.171687	0.765778	0.14239	0.434375
Sbk2	1.15441	1.96282	0.765765	0.00853647	0.0611292
Srgap3	0.359394	0.61043	0.764257	0.00396465	0.0328384
Sema4c	1.36405	2.3166	0.764108	0.00124241	0.0126915
Ppcdc	2.75097	4.66759	0.762736	0.00246383	0.0220083
Eif2s3y	1.046	1.77334	0.761581	0.00351564	0.0297087
Lrrn2	0.988266	1.67454	0.760794	0.00851809	0.0610244
B4galt2	0.876232	1.48283	0.758965	0.00206953	0.0191153
Pdzd4	0.624821	1.05725	0.758799	0.0210626	0.121491
Loxl1	15.5363	26.2854	0.758622	0.000211948	0.00280599
Zfp938	0.944267	1.59714	0.758224	0.00975398	0.0669619
Stra6l	4.7882	8.0925	0.757101	0.000205241	0.00273497
Cetn4	0.390725	0.65989	0.756071	0.0373851	0.181725
Map1b	2.94467	4.97255	0.755879	0.000289295	0.00364902
Maml3	0.602709	1.01746	0.755434	0.00356502	0.0300636
Fzd7	18.2275	30.7658	0.755214	0.000177453	0.00242438
Cfap126	0.214258	0.361407	0.754273	0.21141	0.551533
Gm43737	2.46325	4.15492	0.754257	0.00331368	0.0282661
Gpx3	3.86684	6.52056	0.753841	0.00169016	0.0161803
Kdm7a	3.87037	6.51972	0.752339	0.00026596	0.00341553
Pde4dip	2.02091	3.40407	0.752261	0.000266201	0.00341593
Gm16379	4.80727	8.09585	0.751966	0.0667299	0.269234
Gna15	7.10449	11.955	0.750815	0.000490812	0.0057211
Fndc3b	11.6995	19.6837	0.75055	0.000165845	0.00229081
Dnm3os	0.0562408	0.0945972	0.750181	0.165414	0.47722
Arrdc4	8.46597	14.2331	0.749503	0.000280123	0.00355259
Alkbh2	2.10975	3.54478	0.748625	0.00966656	0.0664179
Zfp52	4.53535	7.61344	0.747333	0.00167922	0.0160869
Grin2d	0.180298	0.302663	0.74733	0.132383	0.414163
Fzd2	2.97644	4.99157	0.745903	0.00150672	0.014627
Sbk1	1.92841	3.23097	0.744559	0.00185982	0.0174959
Prnp	45.9333	76.9339	0.744081	0.000198681	0.00265868
Il4ra	25.9898	43.5216	0.743788	0.000170802	0.00234702
Mboat2	0.514689	0.861852	0.74374	0.0893633	0.32856
Slc35a2	2.08736	3.49527	0.743723	0.00097688	0.0103767
Pcyt1a	6.95587	11.6416	0.74299	0.00020885	0.00277399
Txnl4b	2.44853	4.09735	0.742777	0.00429344	0.0348028
Il7	0.15662	0.262035	0.74249	0.0749971	0.291608
Plec	5.58325	9.34044	0.742384	0.000178828	0.00243888
Inpp5d	16.1686	27.0213	0.740906	0.00018511	0.00251493
Gas2	0.241159	0.402967	0.740675	0.0459677	0.208856
Sgtb	1.21273	2.02548	0.739999	0.00957283	0.0660525
6720427I07Rik	1.00325	1.67491	0.739402	0.0351791	0.173909
Hspb8	6.5967	11.0121	0.73927	0.000879393	0.00948975
Cbfa2t2	0.472253	0.788159	0.738926	0.00743833	0.054757
Rb1cc1	0.916715	1.5288	0.737856	0.000677509	0.00760342
Brsk1	0.572129	0.954088	0.737781	0.0181401	0.107704
Tpd52-ps	5.71664	9.53106	0.737468	0.0165118	0.101771
Syt11	1.9947	3.32274	0.736207	0.000690771	0.00770974
Brox	7.3846	12.3002	0.736084	0.000272582	0.00348679
Tmem26	2.56916	4.27929	0.736072	0.00121867	0.0125204
Dnaja4	1.41709	2.35852	0.734948	0.0049375	0.0388604
1600014C10Rik	1.17083	1.9486	0.734908	0.00142661	0.0140114
Arhgef25	5.53422	9.20149	0.733486	0.0012442	0.0126915
1700056N10Rik	0.165929	0.275658	0.732314	0.731885	0.935578
Synpo2l	0.0151784	0.0252158	0.732314	0.731885	0.935578
Ccdc106	0.0865751	0.143827	0.732314	0.731885	0.935578
RP24-363O21.3	0.0450335	0.0748142	0.732314	0.731885	0.935578
Fbxo16	0.140931	0.234129	0.732314	0.731885	0.935578
4930594M22Rik	0.027267	0.0452987	0.732314	0.731885	0.935578
Gsg1	0.0642642	0.106762	0.732314	0.731885	0.935578
Chmp4c	0.0167195	0.0277762	0.732314	0.731885	0.935578
Aloxe3	0.021113	0.0350751	0.732314	0.731885	0.935578
Gm26825	0.0854213	0.141911	0.732314	0.731885	0.935578
Fam187b	0.0267776	0.0444857	0.732314	0.731885	0.935578
Hk1os	0.0830838	0.138027	0.732314	0.731885	0.935578
Pcdhb7	0.0494326	0.0821225	0.732314	0.731885	0.935578
Gm38253	0.0369952	0.0614602	0.732314	0.731885	0.935578
Wdr38	0.0510814	0.0848616	0.732314	0.731885	0.935578
Gm37226	0.0531685	0.088329	0.732314	0.731885	0.935578
Gm43270	0.146913	0.244067	0.732314	0.731885	0.935578
Gm6634	0.0959333	0.159374	0.732314	0.731885	0.935578
2210418O10Rik	0.825077	1.37061	0.73222	0.00598578	0.0458047
Klhl30	0.168077	0.279209	0.732219	0.335094	0.685684
Mterf2	0.331751	0.551103	0.732219	0.335094	0.685684
Mlph	0.0865607	0.143794	0.732219	0.335094	0.685684
4933431E20Rik	0.0500908	0.0832093	0.7322	0.193029	0.525169
Dpep1	0.154452	0.256566	0.732172	0.472	0.797982
Twist2	0.17962	0.298373	0.732172	0.250097	0.585982
C130036L24Rik	0.045784	0.0760536	0.732172	0.472	0.797982
Lmo1	0.323181	0.536849	0.732172	0.472	0.797982
Glrp1	0.353732	0.587598	0.732172	0.250097	0.585982
AI317395	0.11553	0.191911	0.732172	0.472	0.797982
Gm37206	0.112782	0.187346	0.732172	0.472	0.797982
Fgfr3	0.0250926	0.0416823	0.732172	0.472	0.797982
Gm17396	0.418281	0.694822	0.732172	0.250097	0.585982
Trpt1	0.606177	1.00694	0.732172	0.250097	0.585982
Tes	11.7347	19.4894	0.7319	0.00025517	0.00328993
Efemp2	6.66651	11.0549	0.729684	0.000495366	0.00577006
Col4a1	51.5259	85.4019	0.72897	0.000215864	0.00284856
Fbln5	1.70219	2.82111	0.728872	0.00215699	0.0198331
Dtx4	14.6993	24.3453	0.727899	0.000291998	0.00367741
Bcap29	11.7218	19.3911	0.726204	0.000647497	0.00736816
Ncor2	5.59179	9.24635	0.725574	0.000288319	0.00364234
9230112E08Rik	1.04061	1.72052	0.725411	0.00879871	0.0625169
Bbs12	0.422296	0.697522	0.723984	0.049172	0.220007
Zfp654	2.22666	3.67468	0.722737	0.00217661	0.0200022
Peli2	3.67875	6.06527	0.721356	0.000828898	0.00905891
Fkbp14	1.70766	2.81398	0.720594	0.0012159	0.0124998
Rasa2	1.03844	1.71078	0.720228	0.00104926	0.0110304
Tuba1a	47.9599	78.9885	0.719813	0.000288948	0.00364747
Nedd9	4.97044	8.17555	0.717942	0.000834672	0.00910368
Plcd1	2.61123	4.29441	0.71773	0.00500827	0.0393414
Hivep2	0.806286	1.32469	0.716287	0.00130182	0.0129974
Arhgef37	0.303239	0.497805	0.715127	0.177052	0.497684
Ddah1	3.28557	5.39036	0.714238	0.0010222	0.0108088
Wipi1	6.20731	10.1817	0.713936	0.000686036	0.0076674
Mapk14	12.4116	20.349	0.713272	0.000437268	0.00515288
Map2k3os	0.62557	1.02436	0.711479	0.226333	0.572654
Mirg	0.0673739	0.110324	0.711479	0.226333	0.572654
A430033K04Rik	0.529494	0.867028	0.711464	0.0202481	0.117615
Slc2a1	28.1306	46.044	0.710876	0.000342924	0.00421765
Mvb12b	5.3868	8.81674	0.710818	0.000517918	0.00600269
Itgb3	4.2221	6.905	0.70968	0.00063364	0.00721552
Pdpn	145.822	238.483	0.709674	0.000313464	0.00389356
Lyst	11.5998	18.9693	0.709564	0.000356478	0.00433727
Tanc2	1.45739	2.37765	0.706153	0.000678376	0.0076079
Hif1a	28.6067	46.6695	0.706126	0.000354367	0.00432248
Pcdhga10	0.402291	0.656143	0.70577	0.0608597	0.257413
Glis2	0.528663	0.862256	0.705767	0.0127369	0.0825997
Gm16287	0.546082	0.890652	0.705744	0.1317	0.413344
Sema3b	0.0592647	0.0966599	0.705744	0.297676	0.640535
Rmdn2	3.5854	5.83907	0.703605	0.00656896	0.0494158
Suv420h1	0.99502	1.62008	0.703264	0.000897052	0.00965472
Fgr	12.3108	20.0413	0.70305	0.000531378	0.00614557
Prelid2	6.29454	10.2447	0.7027	0.0126071	0.0820851
Map2k1	26.3811	42.9143	0.701955	0.000434145	0.00512291
Mob3b	0.964258	1.5681	0.701529	0.0065582	0.049373
Itpr3	4.93447	8.02019	0.700742	0.000662538	0.00750784
Hspa13	6.59274	10.7132	0.700434	0.000576728	0.00661369
Ocstamp	0.425899	0.691797	0.699837	0.101615	0.359875
Osgin1	1.67357	2.71835	0.699803	0.00343273	0.0291442
Wnt5a	1.14121	1.85297	0.699276	0.00191045	0.0179101
Brwd1	1.14582	1.86011	0.69901	0.000861653	0.00932923
Gm20605	2.26145	3.67086	0.69887	0.00317686	0.0272417
0610040B10Rik	0.168179	0.272406	0.695762	0.407173	0.755992
Hook1	0.0344237	0.0557573	0.695762	0.407173	0.755992
Gm11423	0.399899	0.647732	0.695762	0.407173	0.755992
Gm12603	0.445447	0.721509	0.695762	0.407173	0.755992
3300002I08Rik	0.158151	0.256163	0.695762	0.407173	0.755992
RP23-200C3.7	0.0922229	0.149377	0.695762	0.407173	0.755992
Rgcc	4.02171	6.51383	0.695698	0.0188712	0.111259
Mterf1a	0.330882	0.535916	0.695689	0.067924	0.272567
Cav2	15.4014	24.9142	0.693905	0.000583282	0.00667944
Zfp653	2.44731	3.95761	0.693437	0.00897479	0.0626965
Zfp85	0.388511	0.627581	0.691846	0.0957073	0.344724
Usp12	10.1857	16.449	0.691463	0.000575397	0.00660308
Fat4	0.154167	0.248934	0.691265	0.028756	0.151935
Pecr	1.81309	2.92704	0.690995	0.0167656	0.102674
Herpud1	5.4933	8.86539	0.690511	0.00128634	0.0128903
Grk4	0.228262	0.368359	0.690421	0.150804	0.451248
Klhl26	4.47357	7.21291	0.689155	0.0022899	0.0208433
Gm13339	3.84578	6.20066	0.689145	0.0647889	0.26659
Snta1	3.27863	5.28329	0.688346	0.00241398	0.0217116
Fam234b	0.913924	1.47238	0.688004	0.00409092	0.0336861
Filip1l	7.60992	12.2593	0.687919	0.000654183	0.00743904
F830045P16Rik	0.38956	0.627249	0.687193	0.266732	0.601838
Slc33a1	4.12658	6.6434	0.686978	0.00125218	0.0127408
Pvr	6.89961	11.1042	0.686518	0.000839526	0.00914818
Nrip1	1.33277	2.14424	0.686039	0.00122601	0.0125727
Golm1	13.8241	22.2329	0.685507	0.000773556	0.00851121
Itga6	7.25064	11.6555	0.684827	0.000619825	0.00707304
Cald1	10.8452	17.4271	0.684274	0.000508229	0.00589879
Slc38a6	1.95002	3.13084	0.683059	0.00147789	0.0144453
Klc2	1.98148	3.17779	0.681442	0.00222103	0.0203301
Rfx3	0.165364	0.265146	0.681138	0.0352843	0.174271
Gm7334	17.6973	28.367	0.680683	0.00140622	0.0138697
Camsap2	3.05973	4.90402	0.680559	0.000817153	0.00894856
Larp1b	0.756933	1.21304	0.680386	0.00345023	0.0292775
Col1a1	181.054	289.982	0.679542	0.000505046	0.00587021
Sash1	31.5296	50.4932	0.679383	0.000563151	0.0064854
Stard9	1.53447	2.45709	0.679212	0.000974533	0.0103723
Nudt18	4.92104	7.8757	0.678446	0.00191668	0.0179582
Notch1	2.64232	4.22838	0.6783	0.000966492	0.0103067
Sdhaf3	0.469	0.750102	0.677499	0.0399675	0.190467
Slc7a7	8.55726	13.6791	0.676755	0.00105252	0.0110576
Avpi1	1.90729	3.04884	0.676739	0.0297113	0.15597
Ncf1	33.5448	53.6134	0.676506	0.000592762	0.00677846
Oaf	10.629	16.9747	0.675381	0.0014449	0.0141654
Kctd15	0.716784	1.14455	0.675166	0.0109511	0.0734464
Map3k2	4.53323	7.23577	0.674608	0.000952938	0.0101688
Megf9	1.27948	2.04174	0.674246	0.00386267	0.0321245
Fhod1	4.19672	6.69639	0.674122	0.00145404	0.0142465
Gata3	0.107982	0.17221	0.673376	0.356672	0.708299
Trem3	0.290161	0.462749	0.673376	0.593113	0.859122
Greb1	0.0438428	0.0699205	0.673376	0.356672	0.708299
Gm26626	0.404516	0.645122	0.673376	0.593113	0.859122
Lmtk3	0.0388287	0.0619241	0.673376	0.593113	0.859122
Enkur	0.121185	0.193266	0.673376	0.593113	0.859122
Gm20627	0.204119	0.325529	0.673376	0.593113	0.859122
Adam11	0.0301758	0.0481243	0.673376	0.593113	0.859122
Stamos	0.133404	0.212753	0.673376	0.593113	0.859122
Calml4	0.334982	0.53423	0.673376	0.593113	0.859122
Ccdc92	0.172242	0.274692	0.673376	0.356672	0.708299
Gramd1c	0.0521838	0.0832227	0.673376	0.593113	0.859122
Acot6	0.510796	0.814607	0.673357	0.101375	0.359446
Uvssa	0.612251	0.976391	0.673335	0.010861	0.0729623
Prr5	1.63883	2.61352	0.673328	0.0151873	0.0951557
Rogdi	0.851996	1.35871	0.673322	0.0226203	0.127899
Actr3b	0.370977	0.591604	0.673303	0.173243	0.491735
Slc15a2	0.0817726	0.130402	0.673278	0.240748	0.585982
Anp32-ps	2.2302	3.55649	0.673278	0.240748	0.585982
Furin	7.6317	12.1699	0.673246	0.000699596	0.0077804
Fosl2	8.77124	13.983	0.672821	0.000735035	0.00813782
Pstk	1.75142	2.79033	0.671906	0.00798637	0.0579546
Fam105a	12.4138	19.7685	0.671258	0.00122474	0.0125727
Ulk2	7.05047	11.2146	0.669584	0.00105384	0.0110643
Bet1	4.89758	7.78718	0.669032	0.00167529	0.0160662
Hectd2	0.162095	0.25773	0.669023	0.0543988	0.238447
Itgav	6.64182	10.5571	0.668558	0.000814507	0.00892559
Smim8	2.08481	3.31301	0.668223	0.010602	0.0713696
Prkar2b	2.02114	3.21091	0.667809	0.00318932	0.0273198
Rab15	0.879598	1.39696	0.667378	0.013181	0.0849385
Pcdhb17	0.334231	0.530553	0.666654	0.121711	0.406634
Igf1r	2.01755	3.20212	0.666421	0.00545646	0.0423109
Tymp	0.623021	0.987926	0.665122	0.159905	0.466877
Sox4	10.9598	17.3751	0.664795	0.0010697	0.0112091
1700017B05Rik	20.9981	33.2817	0.664469	0.000844675	0.00918832
Ncapg2	6.38534	10.1169	0.663928	0.00124379	0.0126915
Ankrd13d	0.770621	1.22072	0.663644	0.0305866	0.159027
Rab7	64.3366	101.899	0.663433	0.000699969	0.0077804
Opn3	1.02527	1.62304	0.662686	0.0765952	0.294655
Gm10642	0.609115	0.964245	0.662686	0.218659	0.563839
Zhx2	1.67448	2.65	0.662281	0.00858502	0.061342
Tgfb1i1	4.74653	7.5057	0.661111	0.00120935	0.0124588
Ero1l	15.8301	25.0158	0.660168	0.0010262	0.0108345
Rnf150	8.4579	13.3636	0.659935	0.000975855	0.0103726
Fam135a	0.453511	0.71654	0.65991	0.00755937	0.055449
Mtf2	0.964633	1.52377	0.659594	0.0029448	0.0254934
Gm10320	7.11505	11.2376	0.65939	0.0256342	0.140453
Gm15708	0.205417	0.324173	0.658209	0.316045	0.66099
Gm20696	0.141594	0.223453	0.658209	0.316045	0.66099
Tbc1d9	16.0325	25.2895	0.657533	0.000907661	0.00974957
Mark1	0.682749	1.07645	0.656859	0.0331925	0.167507
Dlc1	1.30891	2.06355	0.656764	0.00202492	0.0187565
Prpf38b	1.67106	2.63394	0.656459	0.00200864	0.018652
2210408I21Rik	0.544217	0.857793	0.656448	0.0466774	0.211343
Myh9	73.8142	116.298	0.655861	0.000771676	0.00850201
4931406P16Rik	2.35791	3.7137	0.655346	0.00148204	0.0144685
Nptxr	0.393198	0.619105	0.654928	0.0245118	0.135897
Esco1	2.44533	3.84876	0.654361	0.00246676	0.0220223
E230013L22Rik	0.590534	0.929362	0.654221	0.19969	0.533981
Fam162a	49.6012	78.0514	0.654049	0.00174932	0.0166002
Bace1	2.21317	3.48198	0.653793	0.00199998	0.0186207
Tspan5	1.81228	2.85064	0.653475	0.00240086	0.0217116
Csrp1	120.593	189.659	0.653259	0.000884459	0.0095381
Fam161a	0.206309	0.324262	0.652355	0.13776	0.425429
Flrt3	1.54301	2.4241	0.651702	0.00491502	0.0387022
Hebp2	0.996671	1.56538	0.651324	0.0854671	0.31775
Smtn	8.83285	13.8606	0.650035	0.00141953	0.0139587
6820431F20Rik	0.757863	1.1886	0.649259	0.0263265	0.142978
Neurl3	46.8437	73.4284	0.648483	0.000995998	0.010566
Loxl3	3.6067	5.65206	0.648096	0.00273316	0.0240188
Gsap	3.35354	5.25369	0.647648	0.00149997	0.0145911
Angpt1	0.0948722	0.148611	0.647487	0.499675	0.797982
Filip1	0.069918	0.109522	0.647487	0.499675	0.797982
Gm10033	0.617395	0.96711	0.647487	0.499675	0.797982
Msh5	0.0451702	0.0707562	0.647487	0.499675	0.797982
Gm26840	0.135495	0.212245	0.647487	0.499675	0.797982
Dennd3	0.233302	0.365419	0.647352	0.0810153	0.305807
Sema7a	1.10262	1.72701	0.647351	0.0297672	0.156136
Zfp97	0.902695	1.41387	0.647339	0.0632592	0.264607
2810403D21Rik	0.0877742	0.137477	0.647318	0.282622	0.621471
Lrrc29	0.420193	0.658129	0.647318	0.282622	0.621471
Il21r	8.91147	13.9562	0.647169	0.00154031	0.0149212
Phf23	8.11216	12.6957	0.646186	0.00137885	0.0136411
Arid4b	1.30615	2.04411	0.646149	0.00232068	0.0210764
Scn1b	3.27676	5.12689	0.645813	0.0196486	0.114763
Ccdc112	1.62701	2.54541	0.645676	0.022107	0.12571
Cachd1	0.560316	0.876375	0.645308	0.0290165	0.153013
Pgm2l1	1.91088	2.98803	0.64496	0.00362152	0.0304298
Cxxc5	4.16581	6.50674	0.643337	0.00693885	0.051689
1300002E11Rik	0.481661	0.752119	0.642944	0.0330321	0.167507
Mical3	0.510326	0.796814	0.642824	0.00441472	0.0355601
Cradd	2.90179	4.5301	0.642598	0.0212801	0.122059
Arrdc3	4.2409	6.62059	0.642589	0.00162534	0.0156517
D3Ertd254e	0.806741	1.25859	0.641626	0.00633463	0.0481349
Csnk1g3	7.54886	11.7769	0.641623	0.00204185	0.0189025
Asic3	0.27039	0.421821	0.641591	0.168917	0.483811
Rbp1	13.0947	20.4232	0.641225	0.00196387	0.018316
Pxdn	3.68774	5.7493	0.640651	0.00164768	0.0158325
Hyou1	10.6054	16.5311	0.64038	0.00121269	0.0124794
Zfp27	0.321438	0.500879	0.639922	0.0269762	0.1445
Col6a3	4.14427	6.45682	0.639705	0.00155991	0.0150572
Mfap3l	0.768982	1.19786	0.639438	0.00654502	0.0493194
Zfp2	0.126921	0.197668	0.639152	0.254666	0.587473
Gm9847	1.54601	2.40777	0.639152	0.254666	0.587473
Armc9	0.659788	1.02754	0.639117	0.0068201	0.0509677
Cxx1b	2.99669	4.66697	0.639115	0.03127	0.161385
Bhlhe40	27.1619	42.294	0.638868	0.00117627	0.0121917
Pvrl3	0.363976	0.566382	0.637933	0.0161941	0.100039
Trim62	1.1592	1.80354	0.637705	0.0122654	0.0802448
Amn1	0.162364	0.252558	0.637378	0.0304565	0.158502
Rasl11a	10.8336	16.8395	0.63633	0.00378737	0.0315627
Rdh10	1.67463	2.6022	0.635892	0.00773741	0.0564751
Snx18	18.4114	28.6064	0.635737	0.00145923	0.0142887
Gmds	1.97317	3.06575	0.635723	0.00994375	0.0678927
Mef2d	8.49288	13.1912	0.635247	0.00150104	0.0145928
Sytl2	0.329453	0.51151	0.63469	0.0427403	0.199882
Lif	1.81853	2.82243	0.634162	0.00981067	0.0672378
Prkg2	1.14299	1.77385	0.63407	0.00918914	0.0637291
Tnfrsf21	20.8091	32.2847	0.633635	0.00154882	0.0149768
Fmod	2.38517	3.69984	0.633369	0.00913605	0.0634691
Rtcb	57.0552	88.4885	0.633131	0.00130937	0.0130648
Setd4	0.209287	0.324497	0.632724	0.145184	0.440338
Gm13139	5.38458	8.34855	0.632693	0.00425648	0.0346389
Numbl	1.08682	1.68506	0.632691	0.00489964	0.0385998
C1qtnf2	0.217508	0.337223	0.632636	0.430494	0.778647
Gm21984	0.631619	0.979259	0.632636	0.430494	0.778647
Sytl4	0.0898254	0.139265	0.632636	0.430494	0.778647
Xkr6	0.0510713	0.0791807	0.632636	0.430494	0.778647
Klf5	0.60336	0.935446	0.632636	0.230971	0.578752
Kantr	0.418534	0.648892	0.632636	0.230971	0.578752
Pcdhb18	0.102994	0.159681	0.632636	0.430494	0.778647
Lgi4	0.102163	0.158393	0.632636	0.430494	0.778647
1810055G02Rik	9.77789	15.1534	0.632042	0.00372489	0.0310898
Eif2ak4	3.64266	5.6441	0.631753	0.00245236	0.0219299
Itpr2	1.67768	2.59692	0.630331	0.00277183	0.0242279
Asun	1.46706	2.27084	0.630298	0.00419007	0.0342697
Rgs2	29.7594	46.0493	0.629835	0.00141785	0.0139506
Adal	0.449904	0.696136	0.629753	0.0161808	0.100029
Plag1	0.175359	0.271213	0.629111	0.135292	0.420028
Azin2	1.67388	2.58772	0.628482	0.00995119	0.067915
Immp1l	5.91966	9.1514	0.628477	0.0178314	0.106439
P4ha1	29.7213	45.9309	0.627971	0.00138925	0.0137352
Lppr2	0.696702	1.07634	0.627522	0.0375445	0.182168
Adam33	0.098007	0.151412	0.627522	0.210671	0.550212
Rpusd3	0.260968	0.403171	0.627522	0.210671	0.550212
Cep126	0.316353	0.488736	0.627522	0.210671	0.550212
Acp5	147.58	227.92	0.627032	0.00137735	0.0136345
Jup	3.37008	5.20465	0.627019	0.00263642	0.0233197
Uggt2	0.284376	0.438989	0.626385	0.0252207	0.138537
Lrrk1	4.55008	7.02304	0.626204	0.00190785	0.017896
Zfp354c	0.714362	1.10248	0.626024	0.0215058	0.123102
Fam102b	10.2204	15.7569	0.624532	0.00195398	0.0182341
Apol9b	4.03244	6.21492	0.624085	0.0165901	0.101983
Kbtbd12	0.0430027	0.0662421	0.623324	0.376638	0.72945
Gm10575	0.252105	0.388347	0.623324	0.376638	0.72945
Bace2	0.50954	0.78489	0.623296	0.100817	0.358687
Rps6ka5	0.864113	1.33107	0.623296	0.0343761	0.170613
Gm21710	0.325325	0.501123	0.623282	0.193122	0.525183
Arrdc1	2.17069	3.34296	0.622972	0.00523978	0.0409034
Fpgs	1.62726	2.50587	0.622868	0.00742793	0.0547314
Fgfr1	2.63209	4.05268	0.622668	0.00221719	0.0203064
Abi3	6.15511	9.47392	0.622177	0.00261753	0.0231652
Rbpms2	1.1727	1.80485	0.622038	0.0334325	0.167507
Sema4b	2.7897	4.29218	0.621598	0.00361418	0.0303837
Hid1	0.229518	0.352686	0.619777	0.17783	0.499274
Arhgef28	0.221194	0.339894	0.619777	0.17783	0.499274
Cir1	2.26054	3.47287	0.619462	0.0122456	0.0802445
Sgsh	2.77573	4.26283	0.618941	0.00273925	0.0240571
Slc39a14	2.18339	3.35076	0.617919	0.00300877	0.0259672
Iqcg	0.182547	0.279925	0.61677	0.333362	0.683429
BC002059	0.796378	1.22118	0.616756	0.0852975	0.317413
Klf11	0.806064	1.23424	0.614658	0.0349671	0.172966
Hilpda	47.6265	72.9233	0.614616	0.00208061	0.0191958
Procr	7.70989	11.8013	0.614169	0.00332676	0.0283628
Chrac1	5.79746	8.86505	0.612709	0.00484203	0.0382014
Wdr60	3.25212	4.97023	0.61193	0.00816908	0.0590174
Tal1	0.182537	0.278588	0.609946	0.132691	0.414651
Trabd	2.67107	4.07582	0.609675	0.00370475	0.0309534
Ctsh	85.8602	130.898	0.608384	0.00175885	0.0166712
Ednra	0.328534	0.500817	0.608239	0.106102	0.370369
4732491K20Rik	0.312118	0.475783	0.608212	0.268101	0.603004
Mphosph8	4.63687	7.06637	0.607817	0.00455447	0.0364985
Kalrn	0.85227	1.2984	0.607352	0.0040887	0.0336861
Fry	0.386455	0.588714	0.607266	0.00710583	0.0526919
Acta2	388.938	592.405	0.607045	0.00178636	0.0169149
Ppp2r3a	0.588467	0.896282	0.60699	0.00997447	0.0680454
Acvr2a	1.29916	1.97832	0.606701	0.0130354	0.0840999
Pcnx	7.41336	11.2872	0.606494	0.00227566	0.0207587
C5ar2	1.50656	2.29279	0.605846	0.0261485	0.142552
Sec23a	12.6873	19.294	0.604771	0.00247061	0.0220412
Endog	3.20179	4.86806	0.604465	0.0461667	0.209528
Gatsl2	4.35356	6.61829	0.604262	0.00341111	0.0289908
Ugp2	37.5758	57.1071	0.603866	0.00211517	0.0194926
Slfn10-ps	4.30924	6.54844	0.603718	0.0046276	0.0367863
Sfrp1	2.96876	4.51088	0.603548	0.00814403	0.058899
Tmx4	5.39307	8.19383	0.60343	0.00264373	0.0233716
D15Ertd621e	29.5052	44.7621	0.601311	0.0021932	0.020132
Pon3	13.394	20.3177	0.601154	0.00289052	0.0250501
Nudt4	15.0688	22.8494	0.60059	0.00310194	0.0266977
Sipa1l2	10.1688	15.4109	0.599806	0.00278605	0.024326
Srgn	32.5951	49.3826	0.599349	0.00236423	0.0214122
6330562C20Rik	0.848827	1.28597	0.599317	0.186636	0.515771
Camk2n2	1.11709	1.69238	0.599317	0.186636	0.515771
Sync	0.447597	0.678109	0.599317	0.186636	0.515771
Jph1	0.265934	0.402889	0.599317	0.186636	0.515771
Adgra3	1.61884	2.44945	0.597501	0.00761963	0.0557905
Mafb	110.193	166.559	0.596007	0.00220431	0.020201
Gm14005	1.59267	2.40735	0.596	0.0294566	0.154883
Map3k6	1.22566	1.85249	0.59591	0.0193835	0.11354
Hsf4	0.534614	0.807882	0.595645	0.148815	0.44727
Ccdc167	0.732788	1.10687	0.59502	0.0251041	0.138106
Acvrl1	9.41443	14.2133	0.594298	0.00313508	0.0269402
Vash2	0.848692	1.28118	0.594164	0.0236943	0.132427
Galk1	17.8885	26.9901	0.593397	0.00498309	0.0391625
Zcchc7	0.564772	0.851597	0.592503	0.0141725	0.0897855
Stard7	2.60477	3.92724	0.592362	0.00588366	0.045108
Nes	3.79447	5.72096	0.592361	0.00350941	0.0297087
Tbc1d8b	4.23771	6.38383	0.591137	0.0057429	0.0441745
Trim16	1.29039	1.94385	0.591109	0.0121381	0.079604
Mllt11	2.69364	4.05739	0.590992	0.0120428	0.0792341
Rasgrp3	0.527514	0.794517	0.590869	0.0700061	0.278261
Cdadc1	7.14157	10.7499	0.590007	0.00846222	0.0607043
Atxn1	1.95291	2.93572	0.588085	0.00539463	0.0419113
Mpp5	4.69906	7.06198	0.587701	0.00534912	0.0415776
Nt5dc2	24.0258	36.0839	0.586774	0.00467991	0.03703
Hfe	8.89217	13.3539	0.586658	0.00427882	0.034786
Rbm4	0.747464	1.12162	0.585502	0.032466	0.166251
Rasa3	28.9364	43.4187	0.58543	0.0028105	0.0244712
Lrrc32	1.30591	1.95907	0.585119	0.0119459	0.0786284
Plod3	19.9873	29.9641	0.584156	0.0029481	0.0255084
Hebp1	7.86188	11.775	0.582785	0.00498168	0.0391625
Plxnc1	15.8144	23.6855	0.582765	0.00304983	0.0262908
Naip5	5.60902	8.39699	0.582123	0.00524868	0.0409533
Abracl	73.6985	110.292	0.581622	0.00378332	0.0315451
Rlf	2.6786	4.00707	0.581069	0.00509553	0.039873
RP23-374K9.4	0.146577	0.21921	0.58065	1	1
A930006K02Rik	0.148655	0.222317	0.58065	1	1
Txk	0.00874839	0.0130834	0.58065	1	1
Gm13783	0.157591	0.23568	0.58065	1	1
Tmem265	0.0784737	0.117359	0.58065	1	1
Ino80dos	0.0290351	0.0434226	0.58065	1	1
9430002A10Rik	0.122199	0.182752	0.58065	1	1
Gm12728	0.154014	0.230331	0.58065	1	1
Radil	0.0147307	0.0220301	0.58065	1	1
Ang2	0.26337	0.393877	0.58065	1	1
Atp13a4	0.0101806	0.0152253	0.58065	1	1
Ermn	0.0317349	0.0474602	0.58065	1	1
Ddx25	0.0166363	0.02488	0.58065	1	1
Gm42463	0.0236096	0.0353086	0.58065	1	1
4932422M17Rik	0.0437121	0.0653725	0.58065	1	1
Hcn1	0.0327252	0.0489413	0.58065	1	1
Galnt5	0.0236434	0.0353593	0.58065	1	1
Olfr920	0.0588552	0.0880193	0.58065	1	1
Isl2	0.0287887	0.0430541	0.58065	1	1
Gm15834	0.0168748	0.0252367	0.58065	1	1
Gm43365	0.0547751	0.0819173	0.58065	1	1
Cdc34-ps	0.046421	0.0694237	0.58065	1	1
Impg2	0.0109342	0.0163524	0.58065	1	1
Gm13479	0.0244295	0.0365349	0.58065	1	1
Gm37534	0.0220904	0.0330368	0.58065	1	1
Tmem204	0.0445047	0.0665578	0.58065	1	1
Gm37818	0.0364015	0.0544392	0.58065	1	1
Cyp26c1	0.0660311	0.098751	0.58065	1	1
Irx5	0.0480051	0.0717927	0.58065	1	1
Hist1h2ae	0.250775	0.375039	0.58065	1	1
Gm38300	0.0616878	0.0922556	0.58065	1	1
Pmel	0.0541579	0.0809943	0.58065	1	1
2010016I18Rik	0.0163487	0.0244498	0.58065	1	1
Gm37453	0.0626596	0.0937088	0.58065	1	1
Gm42690	0.0628302	0.093964	0.58065	1	1
Kbtbd13	0.0388536	0.0581064	0.58065	1	1
Gm6061	0.234464	0.350646	0.58065	1	1
Gm38067	0.0603644	0.0902763	0.58065	1	1
E130208F15Rik	0.0665645	0.0995487	0.58065	1	1
Gm43362	0.0467029	0.0698453	0.58065	1	1
4930412M03Rik	0.103831	0.155282	0.58065	1	1
AU018091	0.0251157	0.0375611	0.58065	1	1
Gm28305	0.316045	0.472652	0.58065	1	1
Pcdh10	0.00436229	0.0065239	0.58065	1	1
Snhg14	0.00412355	0.00616686	0.58065	1	1
Slc19a3	0.024118	0.036069	0.58065	1	1
Fbln7	0.0228791	0.0342162	0.58065	1	1
Gm43481	0.0314151	0.046982	0.58065	1	1
Kcnd3	0.00963712	0.0144125	0.58065	1	1
Gprin1	0.0137509	0.0205648	0.58065	1	1
RP23-435E16.3	0.228882	0.342297	0.58065	1	1
Cdkl1	0.0682986	0.102142	0.58065	1	1
Gm20535	0.090975	0.136055	0.58065	1	1
Lta	0.0834102	0.124742	0.58065	1	1
1700003E16Rik	0.0282045	0.0421804	0.58065	1	1
Hist1h1a	0.179683	0.26872	0.58065	1	1
Hist2h4	0.0707707	0.105839	0.58065	1	1
Clec2f	0.111888	0.167331	0.58065	1	1
Grik3	0.0128559	0.0192263	0.58065	1	1
RP23-103G18.7	0.109863	0.164303	0.58065	1	1
Gm4349	0.225416	0.337036	0.580314	0.451618	0.797982
Gm26637	0.252005	0.376792	0.580314	0.451618	0.797982
Gm13571	0.111582	0.166827	0.580248	0.620334	0.876652
Btbd17	0.0361302	0.0540185	0.580248	0.620334	0.876652
AA543186	0.204084	0.305128	0.580248	0.620334	0.876652
Gm10311	0.894386	1.3372	0.580248	0.620334	0.876652
C1ql3	0.136539	0.204141	0.580248	0.620334	0.876652
Ighv6-3	0.972268	1.45364	0.580248	0.620334	0.876652
1110025M09Rik	0.404827	0.60526	0.580248	0.620334	0.876652
4930577N17Rik	0.213001	0.31846	0.580248	0.620334	0.876652
Gm43379	0.0448003	0.0669812	0.580248	0.620334	0.876652
Tmem179	0.145861	0.218077	0.580248	0.620334	0.876652
M1ap	0.11985	0.179189	0.580248	0.620334	0.876652
Eml5	0.0796775	0.119125	0.580237	0.349715	0.703619
B930041F14Rik	0.593035	0.886642	0.580235	0.23194	0.580199
Zfp119a	1.08625	1.62405	0.580233	0.109917	0.380424
Tppp	0.0771067	0.115281	0.58023	0.523805	0.811188
Mlf1	0.182983	0.273576	0.58023	0.523805	0.811188
Afap1l1	0.10017	0.149763	0.58023	0.523805	0.811188
Rhof	0.06989	0.104492	0.58023	0.523805	0.811188
Gm15728	0.113582	0.169815	0.58023	0.523805	0.811188
5730507C01Rik	0.335137	0.501059	0.58023	0.523805	0.811188
Hist1h2bg	0.967471	1.44645	0.58023	0.523805	0.811188
1700007L15Rik	0.626165	0.936171	0.58023	0.523805	0.811188
Jakmip1	0.0420716	0.0629007	0.58023	0.523805	0.811188
Egfl7	0.119819	0.17914	0.58023	0.312326	0.6565
Adra2c	0.133957	0.200278	0.58023	0.523805	0.811188
[truncated: 13,035 more rows]
