# Supplementary material for: ALKBH5-mediated m6A modification of IL-11 drives macrophage-to-myofibroblast transition and pathological cardiac fibrosis in mice
Source: Nat Commun. 2024 Mar 5;15:1995. doi: 10.1038/s41467-024-46357-x (PMC10914760; doi:10.1038/s41467-024-46357-x)
Supplement: Supplementary file 6 — Source data [file 41467_2024_46357_MOESM6_ESM.xlsx]

## Sheet: Sheet1
	Source Data
	ALKBH5-mediated m6A modification of IL-11 drives macrophage-to-myofibroblast transition and pathological cardiac fibrosis in mice
	Tao Zhuang†, Mei-Hua Chen†, Ruo-Xi Wu, Jing Wang, Xi-De Hu,Ting Meng, Ai-Hua Wu, Yan Li, Yong-Feng Yang, Yu Lei, Dong-Hua Hu, Yan-Xiu Li, Li Zhang, Ai-Jun Sun, Wei Lu*,Guan-Nan Zhang*, Jun-Li Zuo*, Cheng-Chao Ruan*
	Further information and requests for resources and regents should be directed to the Lead Contacts：ruancc@fudan.edu.cn

## Sheet: Figure 1F
		Cx3cr1Cre;Rosa26Td				Lyz2;Rosa26Td				CCR2 GFP
		PBS	Ang II			PBS	Ang II			PBS	Ang II
		3.38	15.48			2.11019	10.32			2.17001	13.91
		2.89	12.46			0.864391	8.93694			2.26368	8.00094
		5.67	10.05			4.34672	13.8964			2.4198	12.7234
		1.35	11.58			1.44699	10.0759			1.36601	9.87433
		4.45	12.87			3.02208	9.69878			3.74678	10.4598
	Test for normal distribution				Test for normal distribution				Test for normal distribution
	Shapiro-Wilk test				Shapiro-Wilk test				Shapiro-Wilk test
	W	0.9943	0.9686		W	0.9663	0.8023		W	0.9123	0.9687
	P value	0.9923	0.8663		P value	0.8508	0.0846		P value	0.4813	0.8669
	Passed normality test (alpha=0.05)?	Yes	Yes		Passed normality test (alpha=0.05)?	Yes	Yes		Passed normality test (alpha=0.05)?	Yes	Yes
	P value summary	ns	ns		P value summary	ns	ns		P value summary	ns	ns
	Number of values	5	5		Number of values	5	5		Number of values	5	5
	Table Analyzed	% CD11b+SMA+Td+/Td+			Table Analyzed	% CD11b+SMA+Td+/Td+			Table Analyzed	% CD11b+SMA+Td+/Td+
	Column B	Ang II			Column B	AngII			Column B	AngII
	vs.	vs.			vs.	vs.			vs.	vs.
	Column A	PBS			Column A	PBS			Column A	PBS
	Paired t test				Paired t test				Paired t test
	P value	0.0023			P value	<0.0001			P value	0.0015
	P value summary	**			P value summary	****			P value summary	**
	Significantly different (P < 0.05)?	Yes			Significantly different (P < 0.05)?	Yes			Significantly different (P < 0.05)?	Yes
	One- or two-tailed P value?	Two-tailed			One- or two-tailed P value?	Two-tailed			One- or two-tailed P value?	Two-tailed
	t, df	t=6.948, df=4			t, df	t=17.69, df=4			t, df	t=7.767, df=4
	Number of pairs	5			Number of pairs	5			Number of pairs	5
	How big is the difference?				How big is the difference?				How big is the difference?
	Mean of differences	8.94			Mean of differences	8.23			Mean of differences	8.598
	SD of differences	2.877			SD of differences	1.04			SD of differences	2.475
	SEM of differences	1.287			SEM of differences	0.4652			SEM of differences	1.107
	95% confidence interval	5.368 to 12.51			95% confidence interval	6.938 to 9.522			95% confidence interval	5.524 to 11.67
	R squared (partial eta squared)	0.9235			R squared (partial eta squared)	0.9874			R squared (partial eta squared)	0.9378
	How effective was the pairing?				How effective was the pairing?				How effective was the pairing?
	Correlation coefficient (r)	-0.2557			Correlation coefficient (r)	0.8527			Correlation coefficient (r)	0.02725
	P value (one tailed)	0.339			P value (one tailed)	0.0332			P value (one tailed)	0.4827
	P value summary	ns			P value summary	*			P value summary	ns
	Was the pairing significantly effective?	No			Was the pairing significantly effective?	Yes			Was the pairing significantly effective?	No

## Sheet: Figure 1G
		Cx3cr1Cre;Rosa26Td				Lyz2;Rosa26Td				CCR2 GFP
		PBS	Ang II			PBS	Ang II			PBS	Ang II
		2	10			0.8	7.14			1.4	12
		3.5	16.8			1	10.5			5	18.5
		1.2	8			2.5	6.1			2.5	9
		2.5	12.5			1.4	8			3	16
		4	9.2			2	11.7			4.2	14.5
	Test for normal distribution				Test for normal distribution				Test for normal distribution
	Shapiro-Wilk test				Shapiro-Wilk test				Shapiro-Wilk test
	W	0.9705	0.9072		W	0.9439	0.9373		W	0.9811	0.9905
	P value	0.8785	0.4507		P value	0.6939	0.6467		P value	0.9406	0.9814
	Passed normality test (alpha=0.05)?	Yes	Yes		Passed normality test (alpha=0.05)?	Yes	Yes		Passed normality test (alpha=0.05)?	Yes	Yes
	P value summary	ns	ns		P value summary	ns	ns		P value summary	ns	ns
	Number of values	5	5		Number of values	5	5		Number of values	5	5
	Table Analyzed	% SMA+Td+/Td+			Table Analyzed	% SMA+Td+/Td+			Table Analyzed	% SMA+Td+/Td+
	Column B	Ang II			Column B	Ang II			Column B	Ang II
	vs.	vs.			vs.	vs.			vs.	vs.
	Column A	PBS			Column A	PBS			Column A	PBS
	Paired t test				Paired t test				Paired t test
	P value	0.0035			P value	0.0032			P value	0.001
	P value summary	**			P value summary	**			P value summary	***
	Significantly different (P < 0.05)?	Yes			Significantly different (P < 0.05)?	Yes			Significantly different (P < 0.05)?	Yes
	One- or two-tailed P value?	Two-tailed			One- or two-tailed P value?	Two-tailed			One- or two-tailed P value?	Two-tailed
	t, df	t=6.186, df=4			t, df	t=6.320, df=4			t, df	t=8.672, df=4
	Number of pairs	5			Number of pairs	5			Number of pairs	5
	How big is the difference?				How big is the difference?				How big is the difference?
	Mean of differences	8.66			Mean of differences	7.148			Mean of differences	10.78
	SD of differences	3.13			SD of differences	2.529			SD of differences	2.78
	SEM of differences	1.4			SEM of differences	1.131			SEM of differences	1.243
	95% confidence interval	4.773 to 12.55			95% confidence interval	4.008 to 10.29			95% confidence interval	7.328 to 14.23
	R squared (partial eta squared)	0.9054			R squared (partial eta squared)	0.909			R squared (partial eta squared)	0.9495
	How effective was the pairing?				How effective was the pairing?				How effective was the pairing?
	Correlation coefficient (r)	0.463			Correlation coefficient (r)	-0.1264			Correlation coefficient (r)	0.7392
	P value (one tailed)	0.2161			P value (one tailed)	0.4197			P value (one tailed)	0.0767
	P value summary	ns			P value summary	ns			P value summary	ns
	Was the pairing significantly effective?	No			Was the pairing significantly effective?	No			Was the pairing significantly effective?	No

## Sheet: Figure 2E
		PBS	Ang II
		0.954628	0.348242
		0.857964	0.428123
		0.947562	0.383521
		1.27235	0.452193
	Test for normal distribution
	Shapiro-Wilk test
	W	0.8269	0.9673
	P value	0.1599	0.825
	Passed normality test (alpha=0.05)?	Yes	Yes
	P value summary	ns	ns
	Number of values	4	4
	Table Analyzed	Relative level of m6A
	Column B	Ang II
	vs.	vs.
	Column A	PBS
	Paired t test
	P value	0.005
	P value summary	**
	Significantly different (P < 0.05)?	Yes
	One- or two-tailed P value?	Two-tailed
	t, df	t=7.474, df=3
	Number of pairs	4
	How big is the difference?
	Mean of differences	-0.6051
	SD of differences	0.1619
	SEM of differences	0.08096
	95% confidence interval	-0.8628 to -0.3475
	R squared (partial eta squared)	0.949
	How effective was the pairing?
	Correlation coefficient (r)	0.5288
	P value (one tailed)	0.2356
	P value summary	ns
	Was the pairing significantly effective?	No

## Sheet: Figure 2F
		PBS	Ang II
		0.86	1.65
		1.12	1.75
		1.02	1.92
	Test for normal distribution
	Shapiro-Wilk test
	W	0.9826	0.9781
	P value	0.747	0.7162
	Passed normality test (alpha=0.05)?	Yes	Yes
	P value summary	ns	ns
	Number of values	3	3
	Table Analyzed	Relative protein expression
	Column B	Ang II
	vs.	vs.
	Column A	PBS
	Paired t test
	P value	0.0101
	P value summary	*
	Significantly different (P < 0.05)?	Yes
	One- or two-tailed P value?	Two-tailed
	t, df	t=9.866, df=2
	Number of pairs	3
	How big is the difference?
	Mean of differences	0.7733
	SD of differences	0.1358
	SEM of differences	0.07839
	95% confidence interval	0.4361 to 1.111
	R squared (partial eta squared)	0.9799
	How effective was the pairing?
	Correlation coefficient (r)	0.486
	P value (one tailed)	0.3385
	P value summary	ns
	Was the pairing significantly effective?	No

## Sheet: Figure 2G
		WT							ALKBH5macKO
	PBS	10	8	12	10	8			10	8	14	12	6
	Ang II	25	20	24	28	18	23	21	20	18	25	28	22	16	22
		Test for normal distribution	PBS:WT	PBS:ALKBH5macKO	Ang II:WT	Ang II:ALKBH5macKO
		Shapiro-Wilk test
		W	0.881	0.9868	0.9898	0.9791
		P value	0.314	0.9672	0.9929	0.9549
		Passed normality test (alpha=0.05)?	Yes	Yes	Yes	Yes
		P value summary	ns	ns	ns	ns
		Table Analyzed	Td+ cells/FOV
		Two-way ANOVA	Ordinary
		Alpha	0.05
		Source of Variation	% of total variation	P value	P value summary	Significant?
		Interaction	0.3122	0.5791	ns	No
		Row Factor	79.92	<0.0001	****	Yes
		Column Factor	0.07237	0.7888	ns	No
		ANOVA table	SS (Type III)	DF	MS	F (DFn, DFd)	P value
		Interaction	3.471	1	3.471	F (1, 20) = 0.3180	P=0.5791
		Row Factor	888.7	1	888.7	F (1, 20) = 81.40	P<0.0001
		Column Factor	0.8048	1	0.8048	F (1, 20) = 0.07372	P=0.7888
		Residual	218.3	20	10.92
		Difference between column means
		Predicted (LS) mean of WT	16.16
		Predicted (LS) mean of KO	15.79
		Difference between predicted means	0.3714
		SE of difference	1.368
		95% CI of difference	-2.482 to 3.225
		Difference between row means
		Predicted (LS) mean of PBS	9.8
		Predicted (LS) mean of Ang II	22.14
		Difference between predicted means	-12.34
		SE of difference	1.368
		95% CI of difference	-15.20 to -9.489
		Interaction CI
		Mean diff, A1 - B1	-0.4
		Mean diff, A2 - B2	1.143
		(A1 -B1) - (A2 - B2)	-1.543
		95% CI of difference	-7.250 to 4.164
		(B1 - A1) - (B2 - A2)	1.543
		95% CI of difference	-4.164 to 7.250
		Compare cell means regardless of rows and columns
		Number of families	1
		Number of comparisons per family	6
		Alpha	0.05
		Tukey's multiple comparisons test	Mean Diff.	95.00% CI of diff.	Significant?	Summary	Adjusted P Value
		PBS:WT vs. PBS:ALKBH5macKO	-0.4	-6.249 to 5.449	No	ns	0.9974
		PBS:WT vs. Ang II:WT	-13.11	-18.53 to -7.699	Yes	****	<0.0001
		PBS:WT vs. Ang II:ALKBH5macKO	-11.97	-17.39 to -6.556	Yes	****	<0.0001
		PBS:ALKBH5macKO vs. Ang II:WT	-12.71	-18.13 to -7.299	Yes	****	<0.0001
		PBS:ALKBH5macKO vs. Ang II:ALKBH5macKO	-11.57	-16.99 to -6.156	Yes	****	<0.0001
		Ang II:WT vs. Ang II:ALKBH5macKO	1.143	-3.800 to 6.086	No	ns	0.9153
		Test details	Mean 1	Mean 2	Mean Diff.	SE of diff.	N1	N2	q	DF
		PBS:WT vs. PBS:ALKBH5macKO	9.6	10	-0.4	2.09	5	5	0.2707	20
		PBS:WT vs. Ang II:WT	9.6	22.71	-13.11	1.935	5	7	9.586	20
		PBS:WT vs. Ang II:ALKBH5macKO	9.6	21.57	-11.97	1.935	5	7	8.751	20
		PBS:ALKBH5macKO vs. Ang II:WT	10	22.71	-12.71	1.935	5	7	9.294	20
		PBS:ALKBH5macKO vs. Ang II:ALKBH5macKO	10	21.57	-11.57	1.935	5	7	8.458	20
		Ang II:WT vs. Ang II:ALKBH5macKO	22.71	21.57	1.143	1.766	7	7	0.9151	20
			WT							ALKBH5macKO
		PBS	3.25	2.8	2.1	2.25	2.75			0.88	1.744	1.824	2.096	2.824
		AngII	9.537	8.982	11.1265	12.0657	12.56	12.6438	13.5495	5.48	7.12	7.48	6.12	6.2	5.84	5.36
		Test for normal distribution	PBS:WT	PBS:ALKBH5macKO	Ang II:WT	Ang II:ALKBH5macKO
		Shapiro-Wilk test
		W	0.9434	0.9678	0.9209	0.9096
		P value	0.6904	0.8611	0.4765	0.3934
		Passed normality test (alpha=0.05)?	Yes	Yes	Yes	Yes
		P value summary	ns	ns	ns	ns
		Table Analyzed	% SMA+Td+/Td+ cells
		Two-way ANOVA	Ordinary
		Alpha	0.05
		Source of Variation	% of total variation	P value	P value summary	Significant?
		Interaction	7.862	<0.0001	****	Yes
		Row Factor	67.55	<0.0001	****	Yes
		Column Factor	14.02	<0.0001	****	Yes
		ANOVA table	SS (Type III)	DF	MS	F (DFn, DFd)	P value
		Interaction	29.66	1	29.66	F (1, 20) = 24.78	P<0.0001
		Row Factor	254.9	1	254.9	F (1, 20) = 213.0	P<0.0001
		Column Factor	52.9	1	52.9	F (1, 20) = 44.20	P<0.0001
		Residual	23.94	20	1.197
		Difference between column means
		Predicted (LS) mean of WT	7.062
		Predicted (LS) mean of KO	4.051
		Difference between predicted means	3.011
		SE of difference	0.453
		95% CI of difference	2.067 to 3.956
		Difference between row means
		Predicted (LS) mean of PBS	2.252
		Predicted (LS) mean of Ang II	8.862
		Difference between predicted means	-6.61
		SE of difference	0.453
		95% CI of difference	-7.555 to -5.665
		Interaction CI
		Mean diff, A1 - B1	0.7564
		Mean diff, A2 - B2	5.266
		(A1 -B1) - (A2 - B2)	-4.51
		95% CI of difference	-6.400 to -2.620
		(B1 - A1) - (B2 - A2)	4.51
		95% CI of difference	2.620 to 6.400
		Compare cell means regardless of rows and columns
		Number of families	1
		Number of comparisons per family	6
		Alpha	0.05
		Tukey's multiple comparisons test	Mean Diff.	95.00% CI of diff.	Significant?	Summary	Adjusted P Value
		PBS:WT vs. PBS:KO	0.7564	-1.180 to 2.693	No	ns	0.6976
		PBS:WT vs. Ang II:WT	-8.865	-10.66 to -7.072	Yes	****	<0.0001
		PBS:WT vs. Ang II:KO	-3.599	-5.392 to -1.806	Yes	****	<0.0001
		PBS:KO vs. Ang II:WT	-9.621	-11.41 to -7.828	Yes	****	<0.0001
		PBS:KO vs. Ang II:KO	-4.355	-6.148 to -2.562	Yes	****	<0.0001
		Ang II:WT vs. Ang II:KO	5.266	3.630 to 6.903	Yes	****	<0.0001
		Test details	Mean 1	Mean 2	Mean Diff.	SE of diff.	N1	N2	q	DF
		PBS:WT vs. PBS:KO	2.63	1.874	0.7564	0.6919	5	5	1.546	20
		PBS:WT vs. Ang II:WT	2.63	11.49	-8.865	0.6406	5	7	19.57	20
		PBS:WT vs. Ang II:KO	2.63	6.229	-3.599	0.6406	5	7	7.945	20
		PBS:KO vs. Ang II:WT	1.874	11.49	-9.621	0.6406	5	7	21.24	20
		PBS:KO vs. Ang II:KO	1.874	6.229	-4.355	0.6406	5	7	9.615	20
		Ang II:WT vs. Ang II:KO	11.49	6.229	5.266	0.5848	7	7	12.74	20

## Sheet: Figure 2H
	Col I										Col III										SMA
	PBS		Ang II								PBS		Ang II								PBS		Ang II
	WT	ALKBH5macKO	WT	ALKBH5macKO							WT	ALKBH5macKO	WT	ALKBH5macKO							WT	KO	WT	KO
	0.966352	0.870436	3.74055	1.54747							0.960347	0.770456	2.87935	1.26045							0.786832	0.984563	3.68126	1.89563
	0.980345	0.989437	3.54253	1.38427							0.783557	0.578934	2.94034	1.43654							0.976832	0.789532	2.97543	1.54636
	1.06604	0.946833	3.04582	1.43543							1.26359	0.870467	2.76845	1.48659							1.25373	0.874572	3.23474	1.57964
	0.84	0.92	4.35	1.56							1.15	1.23	3.09	1.67							0.92	1.1	2.14	1.46
	1.148	1.27	3.56	1.78							0.85	1.56	3.2	2.06							1.07	1.26	1.9	1.79
			5.1	1.24									3.42	1.3									3.56	1.36
			4.02	1.63									2.4	1.92									4.05	1.65
	Test for normal distribution	PBS:WT	PBS:ALKBH5macKO	Ang II:WT	Ang II:ALKBH5macKO						Test for normal distribution	PBS:WT	PBS:ALKBH5macKO	Ang II:WT	Ang II:ALKBH5macKO						Test for normal distribution	PBS:WT	PBS:ALKBH5macKO	Ang II:WT	Ang II:ALKBH5macKO
	Shapiro-Wilk test										Shapiro-Wilk test										Shapiro-Wilk test
	W	0.9761	0.8092	0.9514	0.9898						W	0.9423	0.9486	0.9849	0.9199						W	0.9885	0.9737	0.9285	0.9782
	P value	0.9125	0.0961	0.7424	0.9928						P value	0.6824	0.7275	0.9798	0.4687						P value	0.9742	0.8985	0.5383	0.9506
	Passed normality test (alpha=0.05)?	Yes	Yes	Yes	Yes						Passed normality test (alpha=0.05)?	Yes	Yes	Yes	Yes						Passed normality test (alpha=0.05)?	Yes	Yes	Yes	Yes
	P value summary	ns	ns	ns	ns						P value summary	ns	ns	ns	ns						P value summary	ns	ns	ns	ns
	Table Analyzed	Relative mRNA expression									Table Analyzed	Relative mRNA expression									Table Analyzed	Relative mRNA expression
	Data sets analyzed	A-D									Data sets analyzed	A-D									Data sets analyzed	A-D
	ANOVA summary										ANOVA summary										ANOVA summary
	F	82.86									F	53.84									F	27.94
	P value	<0.0001									P value	<0.0001									P value	<0.0001
	P value summary	****									P value summary	****									P value summary	****
	Significant diff. among means (P < 0.05)?	Yes									Significant diff. among means (P < 0.05)?	Yes									Significant diff. among means (P < 0.05)?	Yes
	R square	0.9255									R square	0.8898									R square	0.8074
	Brown-Forsythe test										Brown-Forsythe test										Brown-Forsythe test
	F (DFn, DFd)	3.156 (3, 20)									F (DFn, DFd)	0.3598 (3, 20)									F (DFn, DFd)	4.777 (3, 20)
	P value	0.0474									P value	0.7826									P value	0.0114
	P value summary	*									P value summary	ns									P value summary	*
	Are SDs significantly different (P < 0.05)?	Yes									Are SDs significantly different (P < 0.05)?	No									Are SDs significantly different (P < 0.05)?	Yes
	Bartlett's test										Bartlett's test										Bartlett's test
	Bartlett's statistic (corrected)	18.15									Bartlett's statistic (corrected)	1.54									Bartlett's statistic (corrected)	18.09
	P value	0.0004									P value	0.6731									P value	0.0004
	P value summary	***									P value summary	ns									P value summary	***
	Are SDs significantly different (P < 0.05)?	Yes									Are SDs significantly different (P < 0.05)?	No									Are SDs significantly different (P < 0.05)?	Yes
	ANOVA table	SS	DF	MS	F (DFn, DFd)	P value					ANOVA table	SS	DF	MS	F (DFn, DFd)	P value					ANOVA table	SS	DF	MS	F (DFn, DFd)	P value
	Treatment (between columns)	37.15	3	12.38	F (3, 20) = 82.86	P<0.0001					Treatment (between columns)	15.99	3	5.328	F (3, 20) = 53.84	P<0.0001					Treatment (between columns)	18.04	3	6.014	F (3, 20) = 27.94	P<0.0001
	Residual (within columns)	2.989	20	0.1494							Residual (within columns)	1.98	20	0.09898							Residual (within columns)	4.305	20	0.2152
	Total	40.14	23								Total	17.96	23								Total	22.35	23
	Data summary										Data summary										Data summary
	Number of treatments (columns)	4									Number of treatments (columns)	4									Number of treatments (columns)	4
	Number of values (total)	24									Number of values (total)	24									Number of values (total)	24
	Number of families	1									Number of families	1									Number of families	1
	Number of comparisons per family	6									Number of comparisons per family	6									Number of comparisons per family	6
	Alpha	0.05									Alpha	0.05									Alpha	0.05
	Tukey's multiple comparisons test	Mean Diff.	95.00% CI of diff.	Significant?	Summary	Adjusted P Value					Tukey's multiple comparisons test	Mean Diff.	95.00% CI of diff.	Significant?	Summary	Adjusted P Value					Tukey's multiple comparisons test	Mean Diff.	95.00% CI of diff.	Significant?	Summary	Adjusted P Value
	PBS:WT vs. PBS:ALKBH5macKO	0.002	-0.6823 to 0.6863	No	ns	>0.9999					PBS:WT vs. PBS:ALKBH5macKO	-0.002	-0.5589 to 0.5549	No	ns	>0.9999					PBS:WT vs. PBS:ALKBH5macKO	0.002	-0.8192 to 0.8232	No	ns	>0.9999
	PBS:WT vs. Ang II : WT	-2.907	-3.540 to -2.273	Yes	****	<0.0001					PBS:WT vs. Ang II : WT	-1.957	-2.473 to -1.442	Yes	****	<0.0001					PBS:WT vs. Ang II : WT	-2.075	-2.835 to -1.315	Yes	****	<0.0001
	PBS:WT vs. Ang II: ALKBH5macKO	-0.5094	-1.143 to 0.1241	No	ns	0.1439					PBS:WT vs. Ang II: ALKBH5macKO	-0.5914	-1.107 to -0.07583	Yes	*	0.021					PBS:WT vs. Ang II: ALKBH5macKO	-0.6109	-1.371 to 0.1495	No	ns	0.1443
	PBS:ALKBH5macKO vs. Ang II : WT	-2.909	-3.542 to -2.275	Yes	****	<0.0001					PBS:ALKBH5macKO vs. Ang II : WT	-1.955	-2.471 to -1.440	Yes	****	<0.0001					PBS:ALKBH5macKO vs. Ang II : WT	-2.077	-2.837 to -1.317	Yes	****	<0.0001
	PBS:ALKBH5macKO vs. Ang II: ALKBH5macKO	-0.5114	-1.145 to 0.1221	No	ns	0.1416					PBS:ALKBH5macKO vs. Ang II: ALKBH5macKO	-0.5894	-1.105 to -0.07383	Yes	*	0.0215					PBS:ALKBH5macKO vs. Ang II: ALKBH5macKO	-0.6129	-1.373 to 0.1475	No	ns	0.1425
	Ang II : WT vs. Ang II: ALKBH5macKO	2.397	1.819 to 2.976	Yes	****	<0.0001					Ang II : WT vs. Ang II: ALKBH5macKO	1.366	0.8950 to 1.836	Yes	****	<0.0001					Ang II : WT vs. Ang II: ALKBH5macKO	1.464	0.7702 to 2.158	Yes	****	<0.0001
	Test details	Mean 1	Mean 2	Mean Diff.	SE of diff.	n1	n2	q	DF		Test details	Mean 1	Mean 2	Mean Diff.	SE of diff.	n1	n2	q	DF		Test details	Mean 1	Mean 2	Mean Diff.	SE of diff.	n1	n2	q	DF
	PBS:WT vs. PBS:ALKBH5macKO	1.002	1	0.002	0.2445	5	5	0.01157	20		PBS:WT vs. PBS:ALKBH5macKO	1	1.002	-0.002	0.199	5	5	0.01422	20		PBS:WT vs. PBS:ALKBH5macKO	1.002	1	0.002	0.2934	5	5	0.00964	20
	PBS:WT vs. Ang II : WT	1.002	3.909	-2.907	0.2264	5	7	18.16	20		PBS:WT vs. Ang II : WT	1	2.957	-1.957	0.1842	5	7	15.03	20		PBS:WT vs. Ang II : WT	1.002	3.077	-2.075	0.2716	5	7	10.8	20
	PBS:WT vs. Ang II: ALKBH5macKO	1.002	1.511	-0.5094	0.2264	5	7	3.183	20		PBS:WT vs. Ang II: ALKBH5macKO	1	1.591	-0.5914	0.1842	5	7	4.54	20		PBS:WT vs. Ang II: ALKBH5macKO	1.002	1.613	-0.6109	0.2716	5	7	3.18	20
	PBS:ALKBH5macKO vs. Ang II : WT	1	3.909	-2.909	0.2264	5	7	18.17	20		PBS:ALKBH5macKO vs. Ang II : WT	1.002	2.957	-1.955	0.1842	5	7	15.01	20		PBS:ALKBH5macKO vs. Ang II : WT	1	3.077	-2.077	0.2716	5	7	10.81	20
	PBS:ALKBH5macKO vs. Ang II: ALKBH5macKO	1	1.511	-0.5114	0.2264	5	7	3.195	20		PBS:ALKBH5macKO vs. Ang II: ALKBH5macKO	1.002	1.591	-0.5894	0.1842	5	7	4.525	20		PBS:ALKBH5macKO vs. Ang II: ALKBH5macKO	1	1.613	-0.6129	0.2716	5	7	3.191	20
	Ang II : WT vs. Ang II: ALKBH5macKO	3.909	1.511	2.397	0.2066	7	7	16.41	20		Ang II : WT vs. Ang II: ALKBH5macKO	2.957	1.591	1.366	0.1682	7	7	11.49	20		Ang II : WT vs. Ang II: ALKBH5macKO	3.077	1.613	1.464	0.248	7	7	8.351	20

## Sheet: Figure 2I
	PBS		Ang II
	WT	KO	WT	KO
	0	0	15.6	3.1
	0	0	12.2	5.6
	0	0	10.8	4.9
	0	0	18.8	3.8
	0	0	11.2	2.5
	Test for normal distribution
	Shapiro-Wilk test
	W	Invalid input data	Invalid input data	0.8746	0.9623
	P value			0.2855	0.8239
	Passed normality test (alpha=0.05)?			Yes	Yes
	P value summary			ns	ns
	Table Analyzed	% SMA+Td+/Td+
	Data sets analyzed	A-D
	ANOVA summary
	F	63.28
	P value	<0.0001
	P value summary	****
	Significant diff. among means (P < 0.05)?	Yes
		0.9223
	Brown-Forsythe test
	F (DFn, DFd)	3.766 (3, 16)
	P value	0.0321
	P value summary	*
	Are SDs significantly different (P < 0.05)?	Yes
	Bartlett's test
	Bartlett's statistic (corrected)
	P value
	P value summary
	Are SDs significantly different (P < 0.05)?
	ANOVA table	SS	DF	MS	F (DFn, DFd)	P value
	Treatment (between columns)	628.8	3	209.6	F (3, 16) = 63.28	P<0.0001
	Residual (within columns)	53	16	3.312
	Total	681.8	19
	Number of families	1
	Number of comparisons per family	6
	Alpha	0.05
	Tukey's multiple comparisons test	Mean Diff.	95.00% CI of diff.	Significant?	Summary	Adjusted P Value
	PBS:WT vs. PBS:ALKBH5macKO	0	-3.293 to 3.293	No	ns	>0.9999
	PBS:WT vs. Ang II : WT	-13.72	-17.01 to -10.43	Yes	****	<0.0001
	PBS:WT vs. Ang II: ALKBH5macKO	-3.98	-7.273 to -0.6868	Yes	*	0.0154
	PBS:ALKBH5macKO vs. Ang II : WT	-13.72	-17.01 to -10.43	Yes	****	<0.0001
	PBS:ALKBH5macKO vs. Ang II: ALKBH5macKO	-3.98	-7.273 to -0.6868	Yes	*	0.0154
	Ang II : WT vs. Ang II: ALKBH5macKO	9.74	6.447 to 13.03	Yes	****	<0.0001
	Test details	Mean 1	Mean 2	Mean Diff.	SE of diff.	n1	n2	q	DF
	PBS:WT vs. PBS:ALKBH5macKO	0	0	0	1.151	5	5	0	16
	PBS:WT vs. Ang II : WT	0	13.72	-13.72	1.151	5	5	16.86	16
	PBS:WT vs. Ang II: ALKBH5macKO	0	3.98	-3.98	1.151	5	5	4.89	16
	PBS:ALKBH5macKO vs. Ang II : WT	0	13.72	-13.72	1.151	5	5	16.86	16
	PBS:ALKBH5macKO vs. Ang II: ALKBH5macKO	0	3.98	-3.98	1.151	5	5	4.89	16
	Ang II : WT vs. Ang II: ALKBH5macKO	13.72	3.98	9.74	1.151	5	5	11.97	16

## Sheet: Figure 2J
	Col I										Col III											SMA
	PBS		Ang II								PBS		Ang II									PBS		Ang II
	WT	KO	WT	KO							WT	KO	WT	KO								WT	KO	WT	KO
	0.856987	0.656124	3.23673	0.928045							0.854932	0.647161	4.02346	0.809119								0.943587	0.764528	3.13242	0.939893
	0.958743	0.537893	3.56456	0.892039							0.868514	0.80945	4.12531	0.858								0.854623	0.736421	2.67423	1.00527
	1.18427	0.626486	4.12443	0.908608							1.27655	0.589878	3.89423	0.873499								1.20179	0.686852	2.85233	0.991603
	Test for normal distribution										Test for normal distribution											Test for normal distribution
	Shapiro-Wilk test										Shapiro-Wilk test											Shapiro-Wilk test
	W	0.9552	0.9231	0.9758	1						W	0.7848	0.9356	0.9977	0.871							W	0.9271	0.9423	0.9845	0.9423
	P value	0.5928	0.4633	0.7017	>0.9999						P value	0.0787	0.5098	0.9082	0.2983							P value	0.4778	0.5367	0.7615	0.5367
	Passed normality test (alpha=0.05)?	Yes	Yes	Yes	Yes						Passed normality test (alpha=0.05)?	Yes	Yes	Yes	Yes							Passed normality test (alpha=0.05)?	Yes	Yes	Yes	Yes
	P value summary	ns	ns	ns	ns						P value summary	ns	ns	ns	ns							P value summary	ns	ns	ns	ns
	Table Analyzed	Fold change									Table Analyzed	Fold change										Table Analyzed	Fold change
	Data sets analyzed	A-D									Data sets analyzed	A-D										Data sets analyzed	A-D
	ANOVA summary										ANOVA summary											ANOVA summary
	F	103.9									F	347.6										F	133.8
	P value	<0.0001									P value	<0.0001										P value	<0.0001
	P value summary	****									P value summary	****										P value summary	****
	Significant diff. among means (P < 0.05)?	Yes									Significant diff. among means (P < 0.05)?	Yes										Significant diff. among means (P < 0.05)?	Yes
	R square	0.975									R square	0.9924										R square	0.9805
	Brown-Forsythe test										Brown-Forsythe test											Brown-Forsythe test
	F (DFn, DFd)	2.050 (3, 8)									F (DFn, DFd)	0.4669 (3, 8)										F (DFn, DFd)	1.354 (3, 8)
	P value	0.1854									P value	0.7135										P value	0.3243
	P value summary	ns									P value summary	ns										P value summary	ns
	Are SDs significantly different (P < 0.05)?	No									Are SDs significantly different (P < 0.05)?	No										Are SDs significantly different (P < 0.05)?	No
	Bartlett's test										Bartlett's test											Bartlett's test
	Bartlett's statistic (corrected)										Bartlett's statistic (corrected)											Bartlett's statistic (corrected)
	P value										P value											P value
	P value summary										P value summary											P value summary
	Are SDs significantly different (P < 0.05)?										Are SDs significantly different (P < 0.05)?											Are SDs significantly different (P < 0.05)?
	ANOVA table	SS	DF	MS	F (DFn, DFd)	P value					ANOVA table	SS	DF	MS	F (DFn, DFd)	P value						ANOVA table	SS	DF	MS	F (DFn, DFd)	P value
	Treatment (between columns)	17.89	3	5.963	F (3, 8) = 103.9	P<0.0001					Treatment (between columns)	22.76	3	7.587	F (3, 8) = 347.6	P<0.0001						Treatment (between columns)	8.965	3	2.988	F (3, 8) = 133.8	P<0.0001
	Residual (within columns)	0.459	8	0.05738							Residual (within columns)	0.1746	8	0.02183								Residual (within columns)	0.1787	8	0.02234
	Total	18.35	11								Total	22.94	11									Total	9.143	11
	Data summary										Data summary											Data summary
	Number of treatments (columns)	4									Number of treatments (columns)	4										Number of treatments (columns)	4
	Number of values (total)	12									Number of values (total)	12										Number of values (total)	12
	Number of families	1									Number of families	1										Number of families	1
	Number of comparisons per family	6									Number of comparisons per family	6										Number of comparisons per family	6
	Alpha	0.05									Alpha	0.05										Alpha	0.05
	Tukey's multiple comparisons test	Mean Diff.	95.00% CI of diff.	Significant?	Summary	Adjusted P Value					Tukey's multiple comparisons test	Mean Diff.	95.00% CI of diff.	Significant?	Summary	Adjusted P Value						Tukey's multiple comparisons test	Mean Diff.	95.00% CI of diff.	Significant?	Summary	Adjusted P Value
	PBS:WT vs. PBS:ALKBH5macKO	0.39	-0.2363 to 1.016	No	ns	0.2661					PBS:WT vs. PBS:ALKBH5macKO	0.3167	-0.06961 to 0.7029	No	ns	0.1128						PBS:WT vs. PBS:ALKBH5macKO	0.2667	-0.1242 to 0.6575	No	ns	0.2069
	PBS:WT vs. Ang II : WT	-2.64	-3.266 to -2.014	Yes	****	<0.0001					PBS:WT vs. Ang II : WT	-3.013	-3.400 to -2.627	Yes	****	<0.0001						PBS:WT vs. Ang II : WT	-1.887	-2.277 to -1.496	Yes	****	<0.0001
	PBS:WT vs. Ang II: ALKBH5macKO	0.09	-0.5363 to 0.7163	No	ns	0.9657					PBS:WT vs. Ang II: ALKBH5macKO	0.1533	-0.2329 to 0.5396	No	ns	0.6038						PBS:WT vs. Ang II: ALKBH5macKO	0.01667	-0.3742 to 0.4075	No	ns	0.999
	PBS:ALKBH5macKO vs. Ang II : WT	-3.03	-3.656 to -2.404	Yes	****	<0.0001					PBS:ALKBH5macKO vs. Ang II : WT	-3.33	-3.716 to -2.944	Yes	****	<0.0001						PBS:ALKBH5macKO vs. Ang II : WT	-2.153	-2.544 to -1.763	Yes	****	<0.0001
	PBS:ALKBH5macKO vs. Ang II: ALKBH5macKO	-0.3	-0.9263 to 0.3263	No	ns	0.4627					PBS:ALKBH5macKO vs. Ang II: ALKBH5macKO	-0.1633	-0.5496 to 0.2229	No	ns	0.5579						PBS:ALKBH5macKO vs. Ang II: ALKBH5macKO	-0.25	-0.6408 to 0.1408	No	ns	0.2479
	Ang II : WT vs. Ang II: ALKBH5macKO	2.73	2.104 to 3.356	Yes	****	<0.0001					Ang II : WT vs. Ang II: ALKBH5macKO	3.167	2.780 to 3.553	Yes	****	<0.0001						Ang II : WT vs. Ang II: ALKBH5macKO	1.903	1.513 to 2.294	Yes	****	<0.0001
	Test details	Mean 1	Mean 2	Mean Diff.	SE of diff.	n1	n2	q	DF		Test details	Mean 1	Mean 2	Mean Diff.	SE of diff.	n1	n2	q	DF			Test details	Mean 1	Mean 2	Mean Diff.	SE of diff.	n1	n2	q	DF
	PBS:WT vs. PBS:ALKBH5macKO	1	0.61	0.39	0.1956	3	3	2.82	8		PBS:WT vs. PBS:ALKBH5macKO	1	0.6833	0.3167	0.1206	3	3	3.713	8			PBS:WT vs. PBS:ALKBH5macKO	0.9967	0.73	0.2667	0.122	3	3	3.09	8
	PBS:WT vs. Ang II : WT	1	3.64	-2.64	0.1956	3	3	19.09	8		PBS:WT vs. Ang II : WT	1	4.013	-3.013	0.1206	3	3	35.33	8			PBS:WT vs. Ang II : WT	0.9967	2.883	-1.887	0.122	3	3	21.86	8
	PBS:WT vs. Ang II: ALKBH5macKO	1	0.91	0.09	0.1956	3	3	0.6508	8		PBS:WT vs. Ang II: ALKBH5macKO	1	0.8467	0.1533	0.1206	3	3	1.798	8			PBS:WT vs. Ang II: ALKBH5macKO	0.9967	0.98	0.01667	0.122	3	3	0.1931	8
	PBS:ALKBH5macKO vs. Ang II : WT	0.61	3.64	-3.03	0.1956	3	3	21.91	8		PBS:ALKBH5macKO vs. Ang II : WT	0.6833	4.013	-3.33	0.1206	3	3	39.04	8			PBS:ALKBH5macKO vs. Ang II : WT	0.73	2.883	-2.153	0.122	3	3	24.95	8
	PBS:ALKBH5macKO vs. Ang II: ALKBH5macKO	0.61	0.91	-0.3	0.1956	3	3	2.169	8		PBS:ALKBH5macKO vs. Ang II: ALKBH5macKO	0.6833	0.8467	-0.1633	0.1206	3	3	1.915	8			PBS:ALKBH5macKO vs. Ang II: ALKBH5macKO	0.73	0.98	-0.25	0.122	3	3	2.897	8
	Ang II : WT vs. Ang II: ALKBH5macKO	3.64	0.91	2.73	0.1956	3	3	19.74	8		Ang II : WT vs. Ang II: ALKBH5macKO	4.013	0.8467	3.167	0.1206	3	3	37.13	8			Ang II : WT vs. Ang II: ALKBH5macKO	2.883	0.98	1.903	0.122	3	3	22.06	8

## Sheet: Figure 3A
		WT							ALKBH5macKO
	PBS	100	87	121	111	95			116	89	103	93	112
	Ang II	179	215	215	186	177	190	195	159	228	183	190	147	166	180
		Test for normal distribution	PBS:WT	PBS:ALKBH5macKO	Ang II:WT	Ang II:ALKBH5macKO
		Shapiro-Wilk test
		W	0.9767	0.9311	0.8706	0.9383
		P value	0.9163	0.6041	0.1878	0.623
		Passed normality test (alpha=0.05)?	Yes	Yes	Yes	Yes
		P value summary	ns	ns	ns	ns
		Table Analyzed	Systolic blood pressure (mmHg)
		Two-way ANOVA	Ordinary
		Alpha	0.05
		Source of Variation	% of total variation	P value	P value summary	Significant?
		Interaction	0.6455	0.351	ns	No
		Row Factor	84.25	<0.0001	****	Yes
		Column Factor	0.6812	0.3383	ns	No
		ANOVA table	SS (Type III)	DF	MS	F (DFn, DFd)	P value
		Interaction	313.3	1	313.3	F (1, 20) = 0.9120	P=0.3510
		Row Factor	40894	1	40894	F (1, 20) = 119.0	P<0.0001
		Column Factor	330.6	1	330.6	F (1, 20) = 0.9624	P=0.3383
		Residual	6871	20	343.5
		Difference between column means
		Predicted (LS) mean of WT	148.3
		Predicted (LS) mean of ALKBH5macKO	140.8
		Difference between predicted means	7.529
		SE of difference	7.674
		95% CI of difference	-8.479 to 23.54
		Difference between row means
		Predicted (LS) mean of PBS	102.7
		Predicted (LS) mean of Ang II	186.4
		Difference between predicted means	-83.73
		SE of difference	7.674
		95% CI of difference	-99.74 to -67.72
		Interaction CI
		Mean diff, A1 - B1	0.2
		Mean diff, A2 - B2	14.86
		(A1 -B1) - (A2 - B2)	-14.66
		95% CI of difference	-46.67 to 17.36
		(B1 - A1) - (B2 - A2)	14.66
		95% CI of difference	-17.36 to 46.67
		Compare cell means regardless of rows and columns
		Number of families	1
		Number of comparisons per family	6
		Alpha	0.05
		Tukey's multiple comparisons test	Predicted (LS) mean diff.	95.00% CI of diff.	Below threshold?	Summary	Adjusted P Value
		PBS:WT vs. PBS:ALKBH5macKO	0.2	-32.61 to 33.01	No	ns	>0.9999
		PBS:WT vs. Ang II:WT	-91.06	-121.4 to -60.68	Yes	****	<0.0001
		PBS:WT vs. Ang II:ALKBH5macKO	-76.2	-106.6 to -45.82	Yes	****	<0.0001
		PBS:ALKBH5macKO vs. Ang II:WT	-91.26	-121.6 to -60.88	Yes	****	<0.0001
		PBS:ALKBH5macKO vs. Ang II:ALKBH5macKO	-76.4	-106.8 to -46.02	Yes	****	<0.0001
		Ang II:WT vs. Ang II:ALKBH5macKO	14.86	-12.87 to 42.59	No	ns	0.4562
		Test details	Predicted (LS) mean 1	Predicted (LS) mean 2	Predicted (LS) mean diff.	SE of diff.	N1	N2	q	DF
		PBS:WT vs. PBS:ALKBH5macKO	102.8	102.6	0.2	11.72	5	5	0.02413	20
		PBS:WT vs. Ang II:WT	102.8	193.9	-91.06	10.85	5	7	11.87	20
		PBS:WT vs. Ang II:ALKBH5macKO	102.8	179	-76.2	10.85	5	7	9.929	20
		PBS:ALKBH5macKO vs. Ang II:WT	102.6	193.9	-91.26	10.85	5	7	11.89	20
		PBS:ALKBH5macKO vs. Ang II:ALKBH5macKO	102.6	179	-76.4	10.85	5	7	9.955	20
		Ang II:WT vs. Ang II:ALKBH5macKO	193.9	179	14.86	9.907	7	7	2.121	20

[truncated: 64 more sheets: Figure 3B, Figure 3C, Figure 3D, Figure 3E, Figure 3F, Figure 3G, Figure 3H, Figure 3I, Figure 4B, Figure 4C, Figure 4D, Figure 4E, Figure 4G, Figure 4H, Figure 5F, Figure 5G, Figure 5J, Figure 6A, Figure 6B, Figure 6C …]
